# Supplementary material for: (S)-(+)-N-Benzyl­idene-1-(1-naphth­yl)ethyl­amine
Source: Acta Crystallogr Sect E Struct Rep Online. 2011 Apr 29;67(Pt 5):o1257. doi: 10.1107/S1600536811012980 (PMC3089063; doi:10.1107/S1600536811012980)
Supplement: Supplementary file 1 [file e-67-o1257-sup1.cif]

##############################################################################
#                                                                            #
# This CIF contains the data in a paper accepted for publication in          #
# Acta Crystallographica Section E. It conforms to the requirements of       #
# Notes for Authors for Acta Crystallographica Section E, and has been       #
# peer reviewed under the auspices of the IUCr Commission on Journals.       #
#                                                                            #
# Full details of the Crystallographic Information File format               #
# are given in the paper "The Crystallographic Information File (CIF):       #
# a New Standard Archive File for Crystallography" by S. R. Hall, F. H.      #
# Allen and I. D. Brown [Acta Cryst. (1991), A47, 655-685].                  #
#                                                                            #
# The current version of the core CIF dictionary is obtainable from          #
# ftp://ftp.iucr.org/pub/cif_core.dic.                                       #
#                                                                            #
# Software is freely available for graphical display of the structure(s)     #
# in this CIF. For information consult the CIF software page                 #
# http://www.iucr.org/resources/cif/software.                                #
#                                                                            #
# This file may be used for bona fide research purposes within the           #
# scientific community so long as proper attribution is given to the journal # 
# article from which it was obtained.                                        #
#                                                                            #
##############################################################################
data_I
_audit_creation_method     SHELXTL-Plus
_chemical_name_systematic
;
(<i>S</i>)-(+)-<i>N</i>-Benzylidene-1-(1-naphthyl)ethylamine
;
_chemical_name_common     ?
_chemical_formula_moiety     'C19 H17 N'
_chemical_formula_sum     'C19 H17 N'
_chemical_formula_iupac     'C19 H17 N'
_chemical_formula_weight     259.34
_chemical_melting_point     352
_symmetry_cell_setting     monoclinic
_symmetry_space_group_name_H-M     'P 21'
_symmetry_space_group_name_Hall     'P 2yb'
loop_
    _symmetry_equiv_pos_as_xyz
    'x, y, z'
    '-x, y+1/2, -z'
_cell_length_a     8.0761(8)
_cell_length_b     7.7874(8)
_cell_length_c     11.7760(11)
_cell_angle_alpha     90.00
_cell_angle_beta     95.033(7)
_cell_angle_gamma     90.00
_cell_volume     737.76(13)
_cell_formula_units_Z     2
_cell_measurement_reflns_used     80
_cell_measurement_theta_min     4.89
_cell_measurement_theta_max     12.28
_cell_measurement_temperature     298(2)
_exptl_crystal_description     irregular
_exptl_crystal_colour     Colourless
_exptl_crystal_size_max     0.4
_exptl_crystal_size_mid     0.2
_exptl_crystal_size_min     0.2
_exptl_crystal_density_diffrn     1.167
_exptl_crystal_density_meas     ?
_exptl_crystal_density_method     'not measured'
_exptl_crystal_F_000     276
_exptl_absorpt_coefficient_mu     0.067
_exptl_absorpt_correction_type     none
_exptl_absorpt_process_details     ?
_exptl_absorpt_correction_T_min     ?
_exptl_absorpt_correction_T_max     ?
_exptl_special_details
;
;
_diffrn_ambient_temperature     298(2)
_diffrn_radiation_type     MoK\a
_diffrn_radiation_wavelength     0.71073
_diffrn_radiation_source     'fine-focus sealed tube'
_diffrn_radiation_monochromator     graphite
_diffrn_measurement_device_type     'Siemens P4'
_diffrn_measurement_method     '2\q/\w scans'
_diffrn_detector_area_resol_mean     ?
_diffrn_reflns_number     2470
_diffrn_reflns_av_R_equivalents     0.0166
_diffrn_reflns_av_sigmaI/netI     0.0244
_diffrn_reflns_theta_min     2.53
_diffrn_reflns_theta_max     26.21
_diffrn_reflns_theta_full     26.21
_diffrn_measured_fraction_theta_max     0.999
_diffrn_measured_fraction_theta_full     0.999
_diffrn_reflns_limit_h_min     -10
_diffrn_reflns_limit_h_max     3
_diffrn_reflns_limit_k_min     -1
_diffrn_reflns_limit_k_max     9
_diffrn_reflns_limit_l_min     -14
_diffrn_reflns_limit_l_max     14
_diffrn_standards_number     3
_diffrn_standards_interval_count     97
_diffrn_standards_interval_time     ?
_diffrn_standards_decay_%     1
loop_
    _diffrn_standard_refln_index_h
    _diffrn_standard_refln_index_k
    _diffrn_standard_refln_index_l
    -1 1 3
    1 2 1
    0 2 -2
_refine_special_details
;
;
_reflns_number_total     1595
_reflns_number_gt     1276
_reflns_threshold_expression     I>2\s(I)
_refine_ls_structure_factor_coef     Fsqd
_refine_ls_matrix_type     full
_refine_ls_R_factor_all     0.0475
_refine_ls_R_factor_gt     0.0343
_refine_ls_wR_factor_gt     0.0860
_refine_ls_wR_factor_ref     0.0941
_refine_ls_goodness_of_fit_ref     1.023
_refine_ls_restrained_S_all     1.022
_refine_ls_number_reflns     1595
_refine_ls_number_parameters     183
_refine_ls_number_restraints     1
_refine_ls_number_constraints     0
_refine_ls_hydrogen_treatment     constr
_refine_ls_weighting_scheme     calc
_refine_ls_weighting_details
         'calc w=1/[\s^2^(Fo^2^)+(0.0477P)^2^+0.0347P] where P=(Fo^2^+2Fc^2^)/3'
_atom_sites_solution_hydrogens     geom
_atom_sites_solution_primary     direct
_atom_sites_solution_secondary     difmap
_refine_ls_shift/su_max     0.000
_refine_ls_shift/su_mean     0.000
_refine_diff_density_max     0.092
_refine_diff_density_min     -0.081
_refine_ls_extinction_method     'SHELXL-97 (Sheldrick, 2008)'
_refine_ls_extinction_coef     0.063(8)
_refine_ls_extinction_expression
                                  'Fc^*^=kFc[1+0.001xFc^2^\l^3^/sin(2\q)]^-1/4^'
_refine_ls_abs_structure_details     '223 Friedel pairs merged'
_refine_ls_abs_structure_Flack     ?
loop_
    _atom_type_symbol
    _atom_type_description
    _atom_type_scat_dispersion_real
    _atom_type_scat_dispersion_imag
    _atom_type_scat_source
    'C' 'C' 0.0033 0.0016
                         'International Tables Vol C Tables 4.2.6.8 and 6.1.1.4'
    'H' 'H' 0.0000 0.0000
                         'International Tables Vol C Tables 4.2.6.8 and 6.1.1.4'
    'N' 'N' 0.0061 0.0033
                         'International Tables Vol C Tables 4.2.6.8 and 6.1.1.4'
_computing_data_collection     'XSCANS (Siemens, 1996)'
_computing_cell_refinement     'XSCANS (Siemens, 1996)'
_computing_data_reduction     'XSCANS (Siemens, 1996)'
_computing_structure_solution     'SHELXS97 (Sheldrick, 2008)'
_computing_structure_refinement     'SHELXL97 (Sheldrick, 2008)'
_computing_molecular_graphics     'Mercury (Macrae <i>et al.</i>, 2006)'
_computing_publication_material     'SHELXL-97 (Sheldrick, 2008)'
loop_
    _atom_site_type_symbol
    _atom_site_label
    _atom_site_fract_x
    _atom_site_fract_y
    _atom_site_fract_z
    _atom_site_U_iso_or_equiv
    _atom_site_adp_type
    _atom_site_calc_flag
    _atom_site_refinement_flags
    _atom_site_occupancy
    _atom_site_symmetry_multiplicity
    _atom_site_disorder_assembly
    _atom_site_disorder_group
    N N1 0.3971(2) 0.6059(3) 0.71942(14) 0.0646(5) Uani d . 1 1 . .
    C C2 0.4226(3) 0.6094(3) 0.61588(18) 0.0643(6) Uani d . 1 1 . .
    H H2A 0.3363 0.6432 0.5631 0.077 Uiso calc R 1 1 . .
    C C3 0.5833(3) 0.5624(3) 0.57416(18) 0.0662(6) Uani d . 1 1 . .
    C C4 0.6202(4) 0.6121(4) 0.4665(2) 0.0906(8) Uani d . 1 1 . .
    H H4A 0.5440 0.6761 0.4203 0.109 Uiso calc R 1 1 . .
    C C5 0.7722(5) 0.5659(5) 0.4274(3) 0.1090(11) Uani d . 1 1 . .
    H H5A 0.7989 0.6028 0.3561 0.131 Uiso calc R 1 1 . .
    C C6 0.8809(4) 0.4676(5) 0.4930(3) 0.1058(12) Uani d . 1 1 . .
    H H6A 0.9813 0.4356 0.4660 0.127 Uiso calc R 1 1 . .
    C C7 0.8442(3) 0.4155(5) 0.5982(3) 0.0977(10) Uani d . 1 1 . .
    H H7A 0.9188 0.3468 0.6423 0.117 Uiso calc R 1 1 . .
    C C8 0.6973(3) 0.4640(4) 0.6394(2) 0.0748(7) Uani d . 1 1 . .
    H H8A 0.6745 0.4301 0.7121 0.090 Uiso calc R 1 1 . .
    C C9 0.2278(2) 0.6405(3) 0.74826(16) 0.0583(5) Uani d . 1 1 . .
    H H9A 0.1547 0.6558 0.6781 0.070 Uiso calc R 1 1 . .
    C C10 0.1713(3) 0.4844(3) 0.8128(2) 0.0747(7) Uani d . 1 1 . .
    H H10A 0.1743 0.3844 0.7654 0.112 Uiso calc R 1 1 . .
    H H10B 0.0599 0.5025 0.8328 0.112 Uiso calc R 1 1 . .
    H H10C 0.2442 0.4681 0.8809 0.112 Uiso calc R 1 1 . .
    C C11 0.2202(3) 0.7992(3) 0.82185(16) 0.0538(5) Uani d . 1 1 . .
    C C12 0.3561(3) 0.8538(3) 0.88883(18) 0.0648(6) Uani d . 1 1 . .
    H H12A 0.4567 0.7968 0.8856 0.078 Uiso calc R 1 1 . .
    C C13 0.3473(3) 0.9946(3) 0.9628(2) 0.0760(7) Uani d . 1 1 . .
    H H13A 0.4412 1.0271 1.0092 0.091 Uiso calc R 1 1 . .
    C C14 0.2046(3) 1.0830(3) 0.96724(19) 0.0729(7) Uani d . 1 1 . .
    H H14A 0.2011 1.1765 1.0161 0.087 Uiso calc R 1 1 . .
    C C15 0.0608(3) 1.0349(3) 0.89846(17) 0.0595(5) Uani d . 1 1 . .
    C C16 -0.0910(3) 1.1256(3) 0.90111(19) 0.0729(7) Uani d . 1 1 . .
    H H16A -0.0950 1.2215 0.9478 0.088 Uiso calc R 1 1 . .
    C C17 -0.2301(3) 1.0758(4) 0.8373(2) 0.0776(7) Uani d . 1 1 . .
    H H17A -0.3285 1.1369 0.8407 0.093 Uiso calc R 1 1 . .
    C C18 -0.2257(3) 0.9330(4) 0.7667(2) 0.0731(7) Uani d . 1 1 . .
    H H18A -0.3217 0.8987 0.7233 0.088 Uiso calc R 1 1 . .
    C C19 -0.0826(2) 0.8434(3) 0.76058(18) 0.0618(6) Uani d . 1 1 . .
    H H19A -0.0822 0.7490 0.7122 0.074 Uiso calc R 1 1 . .
    C C20 0.0660(2) 0.8899(3) 0.82582(16) 0.0529(5) Uani d . 1 1 . .
loop_
    _atom_site_aniso_label
    _atom_site_aniso_U_11
    _atom_site_aniso_U_22
    _atom_site_aniso_U_33
    _atom_site_aniso_U_12
    _atom_site_aniso_U_13
    _atom_site_aniso_U_23
    N1 0.0602(10) 0.0696(13) 0.0646(10) 0.0073(10) 0.0089(8) -0.0043(10)
    C2 0.0694(13) 0.0571(13) 0.0670(12) 0.0072(12) 0.0095(11) -0.0043(11)
    C3 0.0726(14) 0.0565(12) 0.0718(12) -0.0021(11) 0.0185(11) -0.0127(11)
    C4 0.121(2) 0.0679(16) 0.0887(16) 0.0076(18) 0.0422(16) -0.0017(14)
    C5 0.139(3) 0.084(2) 0.116(2) -0.017(2) 0.074(2) -0.023(2)
    C6 0.0783(18) 0.100(2) 0.145(3) -0.0151(19) 0.0411(19) -0.059(2)
    C7 0.0638(15) 0.112(3) 0.117(2) 0.0058(16) 0.0057(15) -0.052(2)
    C8 0.0638(14) 0.0823(17) 0.0782(13) 0.0047(14) 0.0061(11) -0.0211(13)
    C9 0.0544(11) 0.0602(12) 0.0606(11) 0.0038(11) 0.0073(9) -0.0060(11)
    C10 0.0847(16) 0.0558(14) 0.0842(15) -0.0062(13) 0.0114(12) -0.0021(13)
    C11 0.0571(11) 0.0528(12) 0.0530(10) -0.0038(10) 0.0127(9) 0.0041(9)
    C12 0.0600(13) 0.0637(13) 0.0708(12) -0.0029(12) 0.0060(11) 0.0000(12)
    C13 0.0773(17) 0.0729(17) 0.0765(14) -0.0175(15) -0.0008(12) -0.0106(14)
    C14 0.0912(17) 0.0565(14) 0.0723(13) -0.0121(13) 0.0155(12) -0.0119(11)
    C15 0.0730(14) 0.0493(11) 0.0587(11) -0.0047(11) 0.0209(10) 0.0048(10)
    C16 0.0884(18) 0.0584(13) 0.0768(14) 0.0041(14) 0.0341(13) -0.0024(13)
    C17 0.0715(16) 0.0747(17) 0.0901(15) 0.0131(14) 0.0269(13) 0.0072(14)
    C18 0.0605(13) 0.0809(17) 0.0794(14) 0.0022(13) 0.0145(11) 0.0021(13)
    C19 0.0601(13) 0.0612(13) 0.0655(11) -0.0024(11) 0.0139(10) -0.0031(11)
    C20 0.0591(11) 0.0495(11) 0.0520(9) -0.0052(9) 0.0166(8) 0.0045(9)
_geom_special_details
;
;
loop_
    _geom_bond_atom_site_label_1
    _geom_bond_atom_site_label_2
    _geom_bond_site_symmetry_2
    _geom_bond_distance
    _geom_bond_publ_flag
    N1 C2 . 1.255(2) ?
    N1 C9 . 1.462(3) ?
    C2 C3 . 1.473(3) ?
    C2 H2A . 0.9300 ?
    C3 C8 . 1.379(3) ?
    C3 C4 . 1.383(3) ?
    C4 C5 . 1.395(4) ?
    C4 H4A . 0.9300 ?
    C5 C6 . 1.355(5) ?
    C5 H5A . 0.9300 ?
    C6 C7 . 1.361(5) ?
    C6 H6A . 0.9300 ?
    C7 C8 . 1.373(3) ?
    C7 H7A . 0.9300 ?
    C8 H8A . 0.9300 ?
    C9 C11 . 1.514(3) ?
    C9 C10 . 1.525(3) ?
    C9 H9A . 0.9800 ?
    C10 H10A . 0.9600 ?
    C10 H10B . 0.9600 ?
    C10 H10C . 0.9600 ?
    C11 C12 . 1.362(3) ?
    C11 C20 . 1.436(3) ?
    C12 C13 . 1.405(3) ?
    C12 H12A . 0.9300 ?
    C13 C14 . 1.348(3) ?
    C13 H13A . 0.9300 ?
    C14 C15 . 1.407(3) ?
    C14 H14A . 0.9300 ?
    C15 C16 . 1.418(3) ?
    C15 C20 . 1.420(3) ?
    C16 C17 . 1.352(3) ?
    C16 H16A . 0.9300 ?
    C17 C18 . 1.391(4) ?
    C17 H17A . 0.9300 ?
    C18 C19 . 1.358(3) ?
    C18 H18A . 0.9300 ?
    C19 C20 . 1.414(3) ?
    C19 H19A . 0.9300 ?
loop_
    _geom_angle_atom_site_label_1
    _geom_angle_atom_site_label_2
    _geom_angle_atom_site_label_3
    _geom_angle_site_symmetry_1
    _geom_angle_site_symmetry_3
    _geom_angle
    _geom_angle_publ_flag
    C2 N1 C9 . . 117.30(18) ?
    N1 C2 C3 . . 122.9(2) ?
    N1 C2 H2A . . 118.5 ?
    C3 C2 H2A . . 118.5 ?
    C8 C3 C4 . . 118.6(2) ?
    C8 C3 C2 . . 121.2(2) ?
    C4 C3 C2 . . 120.2(2) ?
    C3 C4 C5 . . 119.8(3) ?
    C3 C4 H4A . . 120.1 ?
    C5 C4 H4A . . 120.1 ?
    C6 C5 C4 . . 120.2(3) ?
    C6 C5 H5A . . 119.9 ?
    C4 C5 H5A . . 119.9 ?
    C5 C6 C7 . . 120.4(3) ?
    C5 C6 H6A . . 119.8 ?
    C7 C6 H6A . . 119.8 ?
    C6 C7 C8 . . 120.2(3) ?
    C6 C7 H7A . . 119.9 ?
    C8 C7 H7A . . 119.9 ?
    C7 C8 C3 . . 120.8(3) ?
    C7 C8 H8A . . 119.6 ?
    C3 C8 H8A . . 119.6 ?
    N1 C9 C11 . . 111.65(18) ?
    N1 C9 C10 . . 107.2(2) ?
    C11 C9 C10 . . 109.68(15) ?
    N1 C9 H9A . . 109.4 ?
    C11 C9 H9A . . 109.4 ?
    C10 C9 H9A . . 109.4 ?
    C9 C10 H10A . . 109.5 ?
    C9 C10 H10B . . 109.5 ?
    H10A C10 H10B . . 109.5 ?
    C9 C10 H10C . . 109.5 ?
    H10A C10 H10C . . 109.5 ?
    H10B C10 H10C . . 109.5 ?
    C12 C11 C20 . . 118.99(19) ?
    C12 C11 C9 . . 121.04(19) ?
    C20 C11 C9 . . 119.90(18) ?
    C11 C12 C13 . . 121.4(2) ?
    C11 C12 H12A . . 119.3 ?
    C13 C12 H12A . . 119.3 ?
    C14 C13 C12 . . 120.8(2) ?
    C14 C13 H13A . . 119.6 ?
    C12 C13 H13A . . 119.6 ?
    C13 C14 C15 . . 120.5(2) ?
    C13 C14 H14A . . 119.8 ?
    C15 C14 H14A . . 119.8 ?
    C14 C15 C16 . . 121.8(2) ?
    C14 C15 C20 . . 119.5(2) ?
    C16 C15 C20 . . 118.7(2) ?
    C17 C16 C15 . . 121.5(2) ?
    C17 C16 H16A . . 119.2 ?
    C15 C16 H16A . . 119.2 ?
    C16 C17 C18 . . 119.9(2) ?
    C16 C17 H17A . . 120.1 ?
    C18 C17 H17A . . 120.1 ?
    C19 C18 C17 . . 120.6(2) ?
    C19 C18 H18A . . 119.7 ?
    C17 C18 H18A . . 119.7 ?
    C18 C19 C20 . . 121.7(2) ?
    C18 C19 H19A . . 119.2 ?
    C20 C19 H19A . . 119.2 ?
    C19 C20 C15 . . 117.57(19) ?
    C19 C20 C11 . . 123.62(18) ?
    C15 C20 C11 . . 118.81(18) ?
loop_
    _geom_torsion_atom_site_label_1
    _geom_torsion_atom_site_label_2
    _geom_torsion_atom_site_label_3
    _geom_torsion_atom_site_label_4
    _geom_torsion_site_symmetry_1
    _geom_torsion_site_symmetry_2
    _geom_torsion_site_symmetry_3
    _geom_torsion_site_symmetry_4
    _geom_torsion
    _geom_torsion_publ_flag
    C9 N1 C2 C3 . . . . -174.6(2) ?
    N1 C2 C3 C8 . . . . 19.9(4) ?
    N1 C2 C3 C4 . . . . -162.2(3) ?
    C8 C3 C4 C5 . . . . -1.6(4) ?
    C2 C3 C4 C5 . . . . -179.5(2) ?
    C3 C4 C5 C6 . . . . 2.3(5) ?
    C4 C5 C6 C7 . . . . -1.1(5) ?
    C5 C6 C7 C8 . . . . -0.8(5) ?
    C6 C7 C8 C3 . . . . 1.6(4) ?
    C4 C3 C8 C7 . . . . -0.3(4) ?
    C2 C3 C8 C7 . . . . 177.6(3) ?
    C2 N1 C9 C11 . . . . -118.0(2) ?
    C2 N1 C9 C10 . . . . 121.9(2) ?
    N1 C9 C11 C12 . . . . -25.3(3) ?
    C10 C9 C11 C12 . . . . 93.4(2) ?
    N1 C9 C11 C20 . . . . 157.71(17) ?
    C10 C9 C11 C20 . . . . -83.6(2) ?
    C20 C11 C12 C13 . . . . 1.1(3) ?
    C9 C11 C12 C13 . . . . -175.92(19) ?
    C11 C12 C13 C14 . . . . -1.9(4) ?
    C12 C13 C14 C15 . . . . 0.6(4) ?
    C13 C14 C15 C16 . . . . -179.9(2) ?
    C13 C14 C15 C20 . . . . 1.4(3) ?
    C14 C15 C16 C17 . . . . -178.0(2) ?
    C20 C15 C16 C17 . . . . 0.7(3) ?
    C15 C16 C17 C18 . . . . -0.3(4) ?
    C16 C17 C18 C19 . . . . -0.4(4) ?
    C17 C18 C19 C20 . . . . 0.6(3) ?
    C18 C19 C20 C15 . . . . -0.1(3) ?
    C18 C19 C20 C11 . . . . -179.8(2) ?
    C14 C15 C20 C19 . . . . 178.3(2) ?
    C16 C15 C20 C19 . . . . -0.5(3) ?
    C14 C15 C20 C11 . . . . -2.0(3) ?
    C16 C15 C20 C11 . . . . 179.16(18) ?
    C12 C11 C20 C19 . . . . -179.5(2) ?
    C9 C11 C20 C19 . . . . -2.5(3) ?
    C12 C11 C20 C15 . . . . 0.8(3) ?
    C9 C11 C20 C15 . . . . 177.88(17) ?
_iucr_refine_instructions_details
;
TITL imina2c in P2(1) LASt sin corr.
CELL 0.71073   8.0761   7.7874  11.7760  90.000  95.033  90.000
ZERR    2.00   0.0008   0.0008   0.0011   0.000   0.007   0.000
LATT -1
SYMM -X, 0.5+Y, -Z
SFAC C H N
UNIT 38 34 2
TEMP 25
L.S. 14
MERG 3
OMIT     0  -1   2
OMIT     0   1   2
ACTA
BOND $H
CONF
FMAP 2
PLAN 10
WGHT    0.047700    0.034700
EXTI    0.062773
FVAR       0.95546
N1    3    0.397055    0.605927    0.719421    11.00000    0.06018    0.06957 =
         0.06456   -0.00432    0.00887    0.00727
C2    1    0.422626    0.609421    0.615878    11.00000    0.06936    0.05715 =
         0.06704   -0.00433    0.00951    0.00717
AFIX  43
H2A   2    0.336333    0.643192    0.563118    11.00000   -1.20000
AFIX   0
C3    1    0.583301    0.562395    0.574161    11.00000    0.07257    0.05646 =
         0.07180   -0.01271    0.01847   -0.00209
C4    1    0.620204    0.612127    0.466470    11.00000    0.12100    0.06790 =
         0.08874   -0.00166    0.04217    0.00760
AFIX  43
H4A   2    0.543958    0.676143    0.420271    11.00000   -1.20000
AFIX   0
C5    1    0.772181    0.565947    0.427369    11.00000    0.13864    0.08364 =
         0.11582   -0.02300    0.07366   -0.01679
AFIX  43
H5A   2    0.798881    0.602753    0.356093    11.00000   -1.20000
AFIX   0
C6    1    0.880949    0.467629    0.492969    11.00000    0.07831    0.09953 =
         0.14523   -0.05933    0.04112   -0.01511
AFIX  43
H6A   2    0.981257    0.435593    0.465956    11.00000   -1.20000
AFIX   0
C7    1    0.844226    0.415479    0.598192    11.00000    0.06383    0.11225 =
         0.11653   -0.05217    0.00574    0.00583
AFIX  43
H7A   2    0.918845    0.346766    0.642349    11.00000   -1.20000
AFIX   0
C8    1    0.697335    0.464010    0.639355    11.00000    0.06385    0.08235 =
         0.07816   -0.02105    0.00610    0.00470
AFIX  43
H8A   2    0.674515    0.430097    0.712082    11.00000   -1.20000
AFIX   0
C9    1    0.227787    0.640549    0.748263    11.00000    0.05441    0.06019 =
         0.06057   -0.00596    0.00728    0.00376
AFIX  13
H9A   2    0.154687    0.655772    0.678059    11.00000   -1.20000
AFIX   0
C10   1    0.171304    0.484415    0.812824    11.00000    0.08473    0.05583 =
         0.08415   -0.00208    0.01144   -0.00622
AFIX 137
H10A  2    0.174257    0.384371    0.765412    11.00000   -1.50000
H10B  2    0.059930    0.502475    0.832844    11.00000   -1.50000
H10C  2    0.244165    0.468105    0.880861    11.00000   -1.50000
AFIX   0
C11   1    0.220239    0.799247    0.821846    11.00000    0.05710    0.05277 =
         0.05299    0.00410    0.01273   -0.00376
C12   1    0.356059    0.853849    0.888829    11.00000    0.06000    0.06372 =
         0.07077    0.00001    0.00604   -0.00286
AFIX  43
H12A  2    0.456703    0.796812    0.885571    11.00000   -1.20000
AFIX   0
C13   1    0.347342    0.994591    0.962785    11.00000    0.07725    0.07291 =
         0.07655   -0.01057   -0.00081   -0.01746
AFIX  43
H13A  2    0.441207    1.027111    1.009204    11.00000   -1.20000
AFIX   0
C14   1    0.204561    1.083005    0.967239    11.00000    0.09118    0.05654 =
         0.07235   -0.01186    0.01550   -0.01209
AFIX  43
H14A  2    0.201052    1.176465    1.016134    11.00000   -1.20000
AFIX   0
C15   1    0.060841    1.034912    0.898458    11.00000    0.07304    0.04930 =
         0.05869    0.00479    0.02089   -0.00466
C16   1   -0.091003    1.125595    0.901113    11.00000    0.08838    0.05837 =
         0.07678   -0.00242    0.03407    0.00407
AFIX  43
H16A  2   -0.095041    1.221538    0.947814    11.00000   -1.20000
AFIX   0
C17   1   -0.230076    1.075802    0.837312    11.00000    0.07147    0.07468 =
         0.09015    0.00716    0.02685    0.01310
AFIX  43
H17A  2   -0.328466    1.136912    0.840653    11.00000   -1.20000
AFIX   0
C18   1   -0.225715    0.933044    0.766690    11.00000    0.06054    0.08092 =
         0.07943    0.00209    0.01453    0.00219
AFIX  43
H18A  2   -0.321720    0.898666    0.723252    11.00000   -1.20000
AFIX   0
C19   1   -0.082576    0.843392    0.760576    11.00000    0.06007    0.06124 =
         0.06547   -0.00311    0.01386   -0.00238
AFIX  43
H19A  2   -0.082244    0.748983    0.712231    11.00000   -1.20000
AFIX   0
C20   1    0.065989    0.889876    0.825819    11.00000    0.05911    0.04952 =
         0.05203    0.00452    0.01655   -0.00519
HKLF 4
REM  imina2c in P2(1) LASt sin corr.
REM R1 =  0.0343 for   1276 Fo > 4sig(Fo)  and  0.0475 for all   1595 data
REM    183 parameters refined using      1 restraints
END
WGHT      0.0505      0.0317
REM Highest difference peak  0.092,  deepest hole -0.081,  1-sigma level  0.022
Q1    1   0.0773  1.0006  0.8400  11.00000  0.05    0.09
Q2    1   0.5956  0.4575  0.5633  11.00000  0.05    0.09
Q3    1   0.4603  0.6198  0.3892  11.00000  0.05    0.09
Q4    1   0.1205  0.6125  0.6712  11.00000  0.05    0.08
Q5    1   0.5101  0.6340  0.4253  11.00000  0.05    0.08
Q6    1   0.0665  0.9308  0.8899  11.00000  0.05    0.08
Q7    1  -0.3818  1.1170  0.7968  11.00000  0.05    0.08
Q8    1  -0.0103  1.0718  0.8835  11.00000  0.05    0.07
Q9    1   0.2402  0.9476  0.9929  11.00000  0.05    0.07
Q10   1   0.5850  0.3830  0.5278  11.00000  0.05    0.07
;
data_global
_journal_date_recd_electronic     2011-04-01
_journal_date_accepted     2011-04-07
_journal_name_full     'Acta Crystallographica, Section E'
_journal_year     2011
_journal_volume     67
_journal_issue      5
_journal_page_first     o1257
_journal_page_last     o1257
_journal_paper_category     QO
_journal_coeditor_code     LD2008
_publ_contact_author_name     'Sylvain Bern\`es'
_publ_contact_author_address
;
DEP Facultad de Ciencias Qu\'imicas, UANL
Guerrero y Progreso S/N
Col. Trevi\~no
64570 Monterrey, N.L.
Mexico
;
_publ_contact_author_email     sylvain_bernes@Hotmail.com
_publ_contact_author_fax     (+52)(81)82204918
_publ_contact_author_phone     (+52)(81)82204900x3460
_publ_section_title
;
(<i>S</i>)-(+)-<i>N</i>-Benzylidene-1-(1-naphthyl)ethylamine
;
_publ_section_title_footnote     .
loop_
    _publ_author_name
    _publ_author_footnote
    _publ_author_address
    "Bern\`es, Sylvain" .
;
DEP Facultad de Ciencias Qu\'imicas, UANL
Guerrero y Progreso S/N
Col. Trevi\~no
64570 Monterrey, N.L.
Mexico
;
    "Hern\'andez, Guadalupe" .
;
Laboratorio de S\'intesis de Complejos
Facultad de Ciencias Qu\'imicas
Universidad Aut\'onoma de Puebla
A.P. 1067
72001 Puebla, Pue.
Mexico
;
    "V\'azquez, Jaime" .
;
Universidad de la Ca\~nada
Cd. Universitaria
68540, Teotitl\'an de Flores Mag\'on, Oax.
Mexico
;
    "Tovar, Alejandra" .
;
Laboratorio de S\'intesis de Complejos
Facultad de Ciencias Qu\'imicas
Universidad Aut\'onoma de Puebla
A.P. 1067
72001 Puebla, Pue.
Mexico
;
    "Guti\'errez, Ren\'e" .
;
Laboratorio de S\'intesis de Complejos
Facultad de Ciencias Qu\'imicas
Universidad Aut\'onoma de Puebla
A.P. 1067
72001 Puebla, Pue.
Mexico
;
_publ_section_synopsis     .
_exptl_special_details     ?
