# Supplementary material for: (S)-(+)-N-Benzyl­idene-1-(1-naphth­yl)ethyl­amine
Source: Acta Crystallogr Sect E Struct Rep Online. 2011 Apr 29;67(Pt 5):o1257. doi: 10.1107/S1600536811012980 (PMC3089063; doi:10.1107/S1600536811012980)
Supplement: Supplementary file 2 [file e-67-o1257-Isup2.hkl]

# 
# h,k,l, Fc-squared, Fo-squared, sigma(Fo-squared) and status flag 
# 
data_I
_shelx_title ' imina2c in P2(1) LASt sin corr.' 
_shelx_refln_list_code          4 
_shelx_F_calc_maximum       67.08 
_exptl_crystal_F_000       276.00 
_reflns_d_resolution_high  0.8045 
 
loop_ 
 _symmetry_equiv_pos_as_xyz 
 'x, y, z' 
 '-x, y+1/2, -z' 
 
_cell_length_a     8.0761 
_cell_length_b     7.7874 
_cell_length_c    11.7760 
_cell_angle_alpha  90.000 
_cell_angle_beta   95.033 
_cell_angle_gamma  90.000 
 
_shelx_F_squared_multiplier     1.000 
 
loop_ 
 _refln_index_h 
 _refln_index_k 
 _refln_index_l 
 _refln_F_squared_calc 
 _refln_F_squared_meas 
 _refln_F_squared_sigma 
 _refln_observed_status 
   1   0   0      323.03      269.10      2.08 o 
   2   0   0     1228.95     1136.14      8.13 o 
   3   0   0       53.81       48.64      1.53 o 
   4   0   0      176.86      175.64      4.98 o 
   5   0   0      121.30      123.85      3.96 o 
   6   0   0      117.59      118.31      3.18 o 
   7   0   0       67.03       76.05      2.05 o 
   8   0   0        2.81        2.26      0.66 o 
   9   0   0        1.92        2.36      0.57 o 
  10   0   0        0.00        0.01      0.55 o 
   1   1   0     1092.67     1027.97     12.87 o 
   2   1   0       68.89       65.67      2.09 o 
   3   1   0      160.96      162.08      2.41 o 
   4   1   0      158.01      169.25      3.52 o 
   5   1   0       41.39       41.24      1.41 o 
   6   1   0        6.95        6.87      0.62 o 
   7   1   0       22.27       23.09      0.55 o 
   8   1   0        1.51        0.95      0.33 o 
   9   1   0        0.56        0.59      0.39 o 
   0   2   0     4500.12     4737.78     19.17 o 
   1   2   0      794.10      753.89      7.67 o 
   2   2   0      155.75      140.76      2.85 o 
   3   2   0       12.94       14.99      0.57 o 
   4   2   0       25.15       23.38      1.07 o 
   5   2   0      156.31      161.21      4.06 o 
   6   2   0       49.46       49.93      2.05 o 
   7   2   0        6.26        6.14      0.48 o 
   8   2   0        1.55        1.63      0.47 o 
   9   2   0        0.72        0.96      0.49 o 
   1   3   0      108.09      107.83      3.02 o 
   2   3   0        1.86        2.15      0.17 o 
   3   3   0      304.23      308.79      6.70 o 
   4   3   0      107.08      113.68      3.77 o 
   5   3   0       21.65       22.84      0.80 o 
   6   3   0       19.53       20.34      0.73 o 
   7   3   0        4.68        4.73      0.39 o 
   8   3   0        1.65        1.53      0.55 o 
   9   3   0        2.16        4.63      0.78 o 
   0   4   0      633.44      637.13      9.65 o 
   1   4   0       52.51       55.91      1.42 o 
   2   4   0       12.50       11.15      0.59 o 
   3   4   0        1.46        1.94      0.27 o 
   4   4   0       15.09       14.64      0.64 o 
   5   4   0       55.82       59.66      2.09 o 
   6   4   0       59.07       54.00      1.62 o 
   7   4   0       13.22       11.84      0.83 o 
   8   4   0        0.13        0.12      0.35 o 
   9   4   0        0.06        0.54      0.44 o 
   1   5   0       93.84       96.80      2.36 o 
   2   5   0       40.22       38.12      1.00 o 
   3   5   0        0.72        1.06      0.30 o 
   4   5   0       17.78       17.96      0.69 o 
   5   5   0       16.68       15.22      0.60 o 
   6   5   0       18.59       15.99      0.93 o 
   7   5   0        5.68        6.41      0.76 o 
   8   5   0        2.50        2.73      0.59 o 
   0   6   0       59.15       60.67      2.28 o 
   1   6   0       18.87       19.91      0.54 o 
   2   6   0       28.38       27.34      0.71 o 
   3   6   0       12.88       12.72      0.56 o 
   4   6   0        4.11        5.16      0.51 o 
   5   6   0       22.50       21.52      0.98 o 
   6   6   0        5.88        4.89      0.83 o 
   7   6   0        1.35        0.99      0.70 o 
   1   7   0       15.61       16.07      0.44 o 
   2   7   0       28.99       31.36      0.86 o 
   3   7   0       31.39       32.32      1.13 o 
   4   7   0        8.79        8.75      0.80 o 
   5   7   0       13.17       11.38      1.02 o 
   6   7   0        1.36        0.68      0.56 o 
   0   8   0       11.88       12.37      0.88 o 
   1   8   0        7.16        7.71      1.08 o 
   2   8   0        5.78        6.02      0.50 o 
   3   8   0        1.90        1.18      0.45 o 
   4   8   0       15.94       17.17      1.06 o 
   5   8   0        2.12        2.46      0.67 o 
   1   9   0        0.49        0.21      0.33 o 
   2   9   0        2.90        3.72      0.49 o 
   3   9   0        1.57        0.87      0.66 o 
 -10   0   1        0.98        1.26      0.58 o 
  -9   0   1        0.01       -0.15      0.44 o 
  -8   0   1        2.39        2.06      0.64 o 
  -7   0   1      104.89      106.47      2.39 o 
  -6   0   1       61.44       61.88      2.53 o 
  -5   0   1        4.81        6.17      0.49 o 
  -4   0   1      387.86      401.26      7.33 o 
  -3   0   1       12.72       11.66      0.50 o 
  -2   0   1       18.06       20.49      0.52 o 
  -1   0   1       73.14       64.98      1.14 o 
   1   0   1     2041.77     2162.47     34.19 o 
   2   0   1      305.26      275.26      3.34 o 
   3   0   1      154.26      136.08      3.84 o 
   4   0   1       20.46       18.64      0.94 o 
   5   0   1        0.59        0.67      0.35 o 
   6   0   1       84.49       81.35      2.83 o 
   7   0   1       88.93       89.35      2.17 o 
   8   0   1        0.02        0.08      0.56 o 
   9   0   1        1.81        0.44      0.72 o 
  -9   1   1        4.56        3.61      0.93 o 
  -8   1   1        5.96        5.75      1.01 o 
  -7   1   1       63.86       67.80      1.34 o 
  -6   1   1       15.68       15.83      0.68 o 
  -5   1   1       50.34       54.99      1.89 o 
  -4   1   1      196.62      202.32      3.83 o 
  -3   1   1       74.33       75.65      1.68 o 
  -2   1   1      302.99      281.30      4.10 o 
  -1   1   1       63.70       65.77      1.35 o 
   0   1   1     1252.69     1212.56      5.75 o 
   1   1   1     2053.06     2051.65     16.90 o 
   2   1   1      301.92      269.26      2.30 o 
   3   1   1        5.95        8.40      0.54 o 
   4   1   1       23.92       23.21      0.76 o 
   5   1   1       50.00       50.73      1.46 o 
   6   1   1      157.29      153.22      2.50 o 
   7   1   1       96.19       94.99      1.54 o 
   8   1   1        7.33        7.90      0.57 o 
   9   1   1        1.44        0.97      0.92 o 
  -9   2   1        0.81        0.90      0.51 o 
  -8   2   1        7.27        6.44      0.74 o 
  -7   2   1       28.83       29.78      1.28 o 
  -6   2   1        6.38        5.76      0.41 o 
  -5   2   1       77.42       73.82      2.88 o 
  -4   2   1      106.14      110.18      3.88 o 
  -3   2   1      258.73      255.56      5.50 o 
  -2   2   1       69.56       63.00      1.78 o 
  -1   2   1      350.22      330.68      3.55 o 
   0   2   1      155.47      162.30      2.38 o 
   1   2   1     2368.24     2314.12      9.74 o 
   2   2   1      262.70      254.52      5.37 o 
   3   2   1      452.25      484.76      7.71 o 
   4   2   1       47.85       51.38      1.83 o 
   5   2   1       21.39       20.75      0.82 o 
   6   2   1        8.82        8.72      0.53 o 
   7   2   1        7.82        7.80      0.50 o 
   8   2   1        0.94        2.00      0.49 o 
   9   2   1        0.85        1.33      0.54 o 
  -9   3   1        0.30        0.51      0.44 o 
  -8   3   1        1.24        0.72      0.51 o 
  -7   3   1        8.58        6.53      0.45 o 
  -6   3   1        5.18        3.93      0.43 o 
  -5   3   1       53.55       52.03      2.30 o 
  -4   3   1      111.31      117.97      3.70 o 
  -3   3   1       59.63       59.01      2.05 o 
  -2   3   1        5.35        6.23      0.24 o 
  -1   3   1      451.65      432.64      4.87 o 
   0   3   1      152.72      159.75      3.50 o 
   1   3   1       77.88       76.71      2.13 o 
   2   3   1      405.59      397.58      5.02 o 
   3   3   1       33.63       35.47      1.40 o 
   4   3   1       43.21       44.13      1.51 o 
   5   3   1       19.10       20.08      0.80 o 
   6   3   1       37.38       38.21      1.66 o 
   7   3   1        2.21        2.17      0.48 o 
   8   3   1        5.08        4.81      0.77 o 
   9   3   1        0.51        1.20      0.48 o 
  -9   4   1        0.35        0.84      0.46 o 
  -8   4   1        0.32        0.02      0.48 o 
  -7   4   1        3.02        3.20      0.65 o 
  -6   4   1        4.08        3.78      0.36 o 
  -5   4   1       35.69       38.29      1.61 o 
  -4   4   1       14.21       13.75      0.60 o 
  -3   4   1       17.30       16.49      0.71 o 
  -2   4   1      127.26      121.62      2.87 o 
  -1   4   1       45.95       42.50      1.50 o 
   0   4   1       64.38       63.65      1.79 o 
   1   4   1      396.10      407.60      5.35 o 
   2   4   1      274.96      264.36      4.18 o 
   3   4   1       25.82       28.72      1.13 o 
   4   4   1        0.07        0.24      0.31 o 
   5   4   1       15.12       13.78      0.60 o 
   6   4   1       11.35       10.59      0.55 o 
   7   4   1        5.07        5.29      0.69 o 
   8   4   1        0.69        0.22      0.45 o 
   9   4   1        0.41       -0.09      0.48 o 
  -8   5   1        2.38        2.95      0.60 o 
  -7   5   1        0.70        0.00      0.49 o 
  -6   5   1        0.72       -0.31      0.47 o 
  -5   5   1       13.59       13.98      0.57 o 
  -4   5   1       28.68       30.15      1.06 o 
  -3   5   1       11.84       11.80      0.59 o 
  -2   5   1        1.42        1.47      0.22 o 
  -1   5   1       67.97       69.87      2.02 o 
   0   5   1      140.03      138.94      2.88 o 
   1   5   1       96.10       97.75      4.88 o 
   2   5   1       69.84       67.98      1.91 o 
   3   5   1        2.38        2.14      0.32 o 
   4   5   1       30.18       35.30      1.58 o 
   5   5   1       12.23       12.39      0.55 o 
   6   5   1        5.87        4.54      0.61 o 
   7   5   1        6.30        7.15      0.65 o 
   8   5   1        2.21        2.32      0.60 o 
  -7   6   1        1.78        1.10      0.60 o 
  -6   6   1        0.70        0.94      0.54 o 
  -5   6   1        4.78        5.08      0.68 o 
  -4   6   1       65.81       62.38      1.72 o 
  -3   6   1       54.82       57.83      1.94 o 
  -2   6   1        0.28        0.57      0.28 o 
  -1   6   1       68.87       69.85      1.67 o 
   0   6   1       41.52       42.78      1.33 o 
   1   6   1        9.92        9.34      0.38 o 
   2   6   1       23.63       25.55      0.72 o 
   3   6   1       27.56       29.00      1.38 o 
   4   6   1       62.58       70.71      1.72 o 
   5   6   1        3.61        4.04      0.59 o 
   6   6   1        1.90        2.41      0.68 o 
   7   6   1        2.15        2.84      0.55 o 
  -6   7   1        1.00        0.85      0.46 o 
  -5   7   1       11.87       12.72      0.98 o 
  -4   7   1       30.25       32.23      1.28 o 
  -3   7   1       30.99       34.73      1.21 o 
  -2   7   1       22.66       22.89      0.76 o 
  -1   7   1        0.81        0.76      0.21 o 
   0   7   1       13.13       11.95      0.41 o 
   1   7   1        6.33        5.74      0.33 o 
   2   7   1       76.04       81.69      1.28 o 
   3   7   1        4.59        5.37      0.64 o 
   4   7   1       38.93       42.09      1.40 o 
   5   7   1        4.56        7.12      0.78 o 
   6   7   1        0.24        0.82      0.51 o 
  -5   8   1       12.22       15.66      1.14 o 
  -4   8   1        4.84        4.02      0.79 o 
  -3   8   1        2.83        3.09      0.74 o 
  -2   8   1        3.57        3.65      0.45 o 
  -1   8   1        3.88        4.22      0.45 o 
   0   8   1        3.27        3.26      0.50 o 
   1   8   1       10.65       11.55      0.73 o 
   2   8   1       19.76       18.81      0.75 o 
   3   8   1        2.35        2.57      0.56 o 
   4   8   1        9.64        8.47      0.85 o 
   5   8   1        1.74        1.63      0.59 o 
  -3   9   1        0.65        1.08      0.68 o 
  -2   9   1        1.01        0.79      0.40 o 
  -1   9   1        1.80        0.94      0.45 o 
   0   9   1        1.02        0.99      0.61 o 
   1   9   1        0.14       -0.07      0.29 o 
   2   9   1        1.08        0.82      0.44 o 
   3   9   1        0.01        0.21      0.47 o 
 -10   0   2        0.18        1.20      0.50 o 
  -9   0   2        0.04        0.37      0.47 o 
  -8   0   2        0.08       -0.46      0.46 o 
  -7   0   2        3.53        3.00      0.43 o 
  -6   0   2       20.53       21.07      0.73 o 
  -5   0   2        3.71        3.63      0.33 o 
  -4   0   2      474.52      465.09      8.02 o 
  -3   0   2        0.92        0.51      0.21 o 
  -2   0   2       55.57       54.21      1.52 o 
  -1   0   2     1217.11     1193.11      5.68 o 
   0   0   2       43.96       41.91      1.05 o 
   1   0   2       28.87       27.99      0.66 o 
   2   0   2      347.03      328.02      6.84 o 
   3   0   2       56.46       60.68      2.73 o 
   4   0   2        6.01        5.40      0.36 o 
   5   0   2       62.12       56.83      2.60 o 
   6   0   2       64.12       64.51      2.37 o 
   7   0   2       73.22       70.62      1.86 o 
   8   0   2        0.25        0.18      0.61 o 
   9   0   2        0.00        0.07      0.42 o 
  -9   1   2        0.06        0.26      0.34 o 
  -8   1   2       14.96       14.47      0.67 o 
  -7   1   2       29.23       29.31      0.77 o 
  -6   1   2        3.91        4.12      0.82 o 
  -5   1   2       14.83       15.22      0.43 o 
  -4   1   2      505.37      563.71      6.38 o 
  -3   1   2      278.37      277.20      3.93 o 
  -2   1   2       53.47       50.86      0.99 o 
  -1   1   2     3687.03     3962.85     24.22 o 
   1   1   2     3794.63     3864.92     35.94 o 
   2   1   2      397.17      379.89      6.71 o 
   3   1   2       61.54       60.00      1.13 o 
   4   1   2       78.98       79.51      2.39 o 
   5   1   2        4.73        3.28      0.74 o 
   6   1   2      129.69      135.16      3.16 o 
   7   1   2       11.20       10.89      0.55 o 
   8   1   2        0.64       -0.08      0.41 o 
   9   1   2        0.10        0.40      0.61 o 
  -9   2   2        4.47        4.86      0.71 o 
  -8   2   2       19.97       19.58      1.00 o 
  -7   2   2       35.35       39.25      1.52 o 
  -6   2   2        0.63        0.50      0.30 o 
  -5   2   2        7.64        9.10      0.50 o 
  -4   2   2      127.36      133.62      4.21 o 
  -3   2   2      143.24      156.72      4.49 o 
  -2   2   2        0.87        0.51      0.42 o 
  -1   2   2     2323.80     2427.75     11.84 o 
   0   2   2      910.17      896.23      5.94 o 
   1   2   2      842.84      811.79     23.20 o 
   2   2   2       20.06       20.99      0.63 o 
   3   2   2      144.90      146.43      4.58 o 
   4   2   2        5.20        5.35      0.38 o 
   5   2   2       12.05       12.59      0.55 o 
   6   2   2       18.67       17.20      0.64 o 
   7   2   2        5.91        5.19      0.42 o 
   8   2   2        7.27        8.50      0.73 o 
   9   2   2        0.01        0.02      0.51 o 
  -9   3   2        0.05       -0.38      0.41 o 
  -8   3   2        1.03        1.82      0.69 o 
  -7   3   2       11.71       10.04      0.53 o 
  -6   3   2        2.27        2.37      0.43 o 
  -5   3   2       91.82       87.55      2.86 o 
  -4   3   2        9.66       10.27      0.58 o 
  -3   3   2       48.79       49.41      1.82 o 
  -2   3   2       84.50       85.22      2.42 o 
  -1   3   2       12.96       12.36      0.39 o 
   0   3   2      268.79      272.78      4.24 o 
   1   3   2      311.20      302.59      4.23 o 
   2   3   2      210.28      213.06      3.81 o 
   3   3   2       87.31       91.82      3.55 o 
   4   3   2       26.12       27.18      1.09 o 
   5   3   2        7.09        7.08      0.45 o 
   6   3   2       55.30       56.50      1.83 o 
   7   3   2        0.27        0.68      0.39 o 
   8   3   2        1.56        1.98      0.49 o 
   9   3   2        3.34        2.52      0.76 o 
  -9   4   2        2.63        2.88      0.65 o 
  -8   4   2        0.01        0.34      0.49 o 
  -7   4   2        0.78        0.96      0.38 o 
  -6   4   2       11.89       11.12      0.51 o 
  -5   4   2       20.56       20.08      0.73 o 
  -4   4   2       21.61       23.34      0.89 o 
  -3   4   2       21.80       24.90      1.00 o 
  -2   4   2       27.33       24.13      0.69 o 
  -1   4   2       55.84       57.79      4.28 o 
   0   4   2      106.19      112.50      2.87 o 
   1   4   2      164.29      166.33      3.45 o 
   2   4   2       41.13       38.64      1.05 o 
   3   4   2       32.59       32.99      1.29 o 
   4   4   2       19.26       18.60      0.77 o 
   5   4   2       18.93       19.09      0.77 o 
   6   4   2       14.43       14.16      0.62 o 
   7   4   2        5.40        4.18      0.72 o 
   8   4   2        4.08        6.92      0.81 o 
  -8   5   2        0.88        0.18      0.56 o 
  -7   5   2        2.68        1.95      0.55 o 
  -6   5   2        4.39        4.45      0.58 o 
  -5   5   2       23.53       25.95      1.19 o 
  -4   5   2       94.46       97.45      2.55 o 
  -3   5   2       78.94       75.86      2.50 o 
  -2   5   2        3.85        3.61      0.37 o 
  -1   5   2       53.41       57.70      2.74 o 
   0   5   2       72.66       74.74      2.07 o 
   1   5   2       12.51       11.62      0.42 o 
   2   5   2       60.41       61.27      1.75 o 
   3   5   2        0.73        0.84      0.26 o 
   4   5   2       18.24       16.22      0.65 o 
   5   5   2        0.59        0.78      0.28 o 
   6   5   2       12.10       11.66      0.91 o 
   7   5   2       11.04       10.78      0.92 o 
   8   5   2        0.28        0.21      0.55 o 
  -7   6   2        0.22       -0.01      0.50 o 
  -6   6   2        2.64        3.34      0.58 o 
  -5   6   2        5.52        4.77      0.66 o 
  -4   6   2        1.87        2.09      0.33 o 
  -3   6   2      153.70      153.99      2.96 o 
  -2   6   2       24.52       24.19      0.63 o 
  -1   6   2       54.41       56.18      1.47 o 
   0   6   2       12.11       12.19      0.40 o 
   1   6   2        2.75        2.84      0.28 o 
   2   6   2       30.58       31.31      0.74 o 
   3   6   2       54.23       53.07      1.70 o 
   4   6   2       25.87       26.16      1.16 o 
   5   6   2       20.90       20.25      0.99 o 
   6   6   2        3.36        2.21      0.60 o 
   7   6   2        0.98        0.88      0.56 o 
  -6   7   2        0.94        0.70      0.55 o 
  -5   7   2       10.26       11.07      0.92 o 
  -4   7   2        0.11       -0.04      0.34 o 
  -3   7   2       14.86       14.79      0.90 o 
  -2   7   2        6.85        6.19      0.29 o 
  -1   7   2        0.57        0.84      0.24 o 
   0   7   2        1.83        1.42      0.22 o 
   1   7   2       33.00       34.05      0.90 o 
   2   7   2        5.84        5.55      0.29 o 
   3   7   2       13.21       12.68      0.92 o 
   4   7   2        7.43        7.50      0.78 o 
   5   7   2        2.78        2.50      0.53 o 
   6   7   2        1.27        1.87      0.53 o 
  -5   8   2        7.90        7.43      0.89 o 
  -4   8   2        2.29        2.18      0.59 o 
  -3   8   2       11.83       12.22      0.94 o 
  -2   8   2        2.02        2.99      0.42 o 
  -1   8   2        0.26       -0.01      0.37 o 
   0   8   2        1.75        1.49      0.48 o 
   1   8   2        1.89        2.09      0.36 o 
   2   8   2        6.86        6.29      0.56 o 
   3   8   2        4.88        5.25      0.67 o 
   4   8   2        1.59        0.45      0.67 o 
   5   8   2        2.58        2.34      0.69 o 
  -3   9   2        2.24        3.69      0.82 o 
  -2   9   2        1.62        2.26      0.79 o 
  -1   9   2        0.47        0.60      0.40 o 
   0   9   2        1.01        1.34      0.56 o 
   1   9   2       11.04       11.81      0.71 o 
   2   9   2        5.48        5.25      0.55 o 
   3   9   2        0.09        0.19      0.46 o 
  -9   0   3        3.01        3.72      0.60 o 
  -8   0   3        7.48        8.45      0.84 o 
  -7   0   3       23.02       24.91      0.85 o 
  -6   0   3        0.06        0.10      0.28 o 
  -5   0   3       11.92       15.13      0.61 o 
  -4   0   3      115.53      140.31      4.47 o 
  -3   0   3       75.13       73.54      3.15 o 
  -2   0   3       83.41       72.23      1.89 o 
  -1   0   3     1391.63     1356.55      7.06 o 
   0   0   3      746.11      718.45      4.87 o 
   1   0   3      314.77      292.15      3.59 o 
   2   0   3       38.18       33.73      0.89 o 
   3   0   3       62.71       66.49      3.19 o 
   4   0   3       37.45       43.74      1.66 o 
   5   0   3        1.38        0.78      0.34 o 
   6   0   3       41.30       40.56      1.85 o 
   7   0   3       30.83       30.41      1.22 o 
   8   0   3       14.19       14.57      1.08 o 
   9   0   3        0.03       -0.20      0.54 o 
  -9   1   3        0.23        0.11      0.42 o 
  -8   1   3        8.71        8.02      0.60 o 
  -7   1   3       17.95       17.30      0.73 o 
  -6   1   3        5.09        5.68      0.43 o 
  -5   1   3        7.25        6.39      0.29 o 
  -4   1   3       35.17       36.08      0.97 o 
  -3   1   3      534.46      554.63      7.35 o 
  -2   1   3       17.41       17.40      0.36 o 
  -1   1   3     1409.17     1380.16     11.01 o 
   0   1   3     1342.82     1353.56     10.15 o 
   1   1   3      219.53      200.51      2.30 o 
   2   1   3      333.01      317.21      5.27 o 
   3   1   3      572.27      595.74     10.76 o 
   4   1   3        0.59        0.50      0.22 o 
   5   1   3       23.85       23.53      0.61 o 
   6   1   3       43.72       42.20      1.30 o 
   7   1   3       50.27       51.04      2.66 o 
   8   1   3        8.94        8.31      0.57 o 
   9   1   3        0.03       -0.15      0.36 o 
  -9   2   3        0.20        0.48      0.55 o 
  -8   2   3       20.76       25.31      1.17 o 
  -7   2   3       43.30       42.74      1.47 o 
  -6   2   3        6.68        5.92      0.46 o 
  -5   2   3       44.51       43.20      1.52 o 
  -4   2   3        8.98       10.18      0.51 o 
  -3   2   3      299.99      306.15      6.46 o 
  -2   2   3      119.67      130.26      2.72 o 
  -1   2   3      761.45      747.54      8.36 o 
   0   2   3      214.43      217.09      4.70 o 
   1   2   3      108.65      103.32      2.35 o 
   2   2   3       53.68       58.07      1.92 o 
   3   2   3       80.72       81.91      3.35 o 
   4   2   3       28.36       32.31      1.27 o 
   5   2   3        9.32        9.05      0.51 o 
   6   2   3       45.55       48.33      1.80 o 
   7   2   3        4.64        5.20      0.72 o 
   8   2   3        7.69        7.96      0.78 o 
   9   2   3        1.31        1.14      0.68 o 
  -9   3   3        0.86       -0.45      0.51 o 
  -8   3   3        7.43        7.65      0.79 o 
  -7   3   3       11.16       10.20      0.78 o 
  -6   3   3       14.08       15.30      0.59 o 
  -5   3   3       20.02       20.33      0.84 o 
  -4   3   3       48.29       58.24      2.65 o 
  -3   3   3       55.29       55.41      1.90 o 
  -2   3   3       18.08       16.94      0.49 o 
  -1   3   3      708.04      721.96      6.75 o 
   0   3   3      479.63      498.16     13.04 o 
   1   3   3      208.70      203.01      6.79 o 
   2   3   3      636.87      616.74      6.53 o 
   3   3   3        4.86        6.83      0.42 o 
   4   3   3        3.26        3.82      0.38 o 
   5   3   3        5.60        5.17      0.41 o 
   6   3   3        6.27        5.58      0.45 o 
   7   3   3        7.21        5.50      0.72 o 
   8   3   3        3.67        3.90      0.66 o 
   9   3   3        0.44        0.15      0.61 o 
  -9   4   3        0.49        0.64      0.59 o 
  -8   4   3        0.04        0.26      0.41 o 
  -7   4   3        3.46        4.31      0.55 o 
  -6   4   3        2.14        1.85      0.44 o 
  -5   4   3       29.19       29.42      0.94 o 
  -4   4   3       49.89       50.31      2.15 o 
  -3   4   3       79.13       82.28      2.96 o 
  -2   4   3       31.38       30.11      2.03 o 
  -1   4   3       23.06       25.98      0.77 o 
   0   4   3       16.10       19.43      0.75 o 
   1   4   3       73.56       72.20      3.87 o 
   2   4   3      201.74      203.19      8.80 o 
   3   4   3       94.23       92.51      3.13 o 
   4   4   3        1.08        1.14      0.28 o 
   5   4   3        5.59        5.87      0.44 o 
   6   4   3        1.11        2.14      0.57 o 
   7   4   3       13.49       12.81      0.92 o 
   8   4   3        0.38       -0.08      0.53 o 
  -8   5   3        1.04        0.34      0.70 o 
  -7   5   3        7.14        5.98      0.80 o 
  -6   5   3        5.82        4.94      0.76 o 
  -5   5   3        5.06        5.48      0.44 o 
  -4   5   3        5.01        5.90      0.47 o 
  -3   5   3       51.34       55.17      2.17 o 
  -2   5   3       22.00       21.77      0.64 o 
  -1   5   3        0.62        0.24      0.22 o 
   0   5   3        0.81        1.17      0.22 o 
   1   5   3        1.48        1.39      0.30 o 
   2   5   3      102.87      100.61      2.16 o 
   3   5   3       69.30       65.91      2.29 o 
   4   5   3       24.15       23.77      0.83 o 
   5   5   3        1.23        1.52      0.31 o 
   6   5   3        9.31        8.50      0.77 o 
   7   5   3        1.03        0.77      0.77 o 
   8   5   3        2.73        1.57      0.77 o 
  -7   6   3        0.22       -0.10      0.39 o 
  -6   6   3        0.18        0.10      0.39 o 
  -5   6   3        1.55        1.15      0.45 o 
  -4   6   3       11.77       13.05      0.62 o 
  -3   6   3       30.63       32.76      1.39 o 
  -2   6   3       55.05       52.23      1.33 o 
  -1   6   3        6.29        5.44      0.33 o 
   0   6   3        2.18        2.46      0.26 o 
   1   6   3       27.84       25.14      0.65 o 
   2   6   3        1.67        1.21      0.22 o 
   3   6   3       80.84       84.81      2.04 o 
   4   6   3       24.28       24.97      1.03 o 
   5   6   3       10.14        9.95      0.87 o 
   6   6   3        3.66        3.95      0.59 o 
   7   6   3        0.43        1.16      0.53 o 
  -6   7   3        0.84        0.62      0.47 o 
  -5   7   3        5.74        7.11      0.72 o 
  -4   7   3        2.43        2.03      0.68 o 
  -3   7   3        1.87        1.94      0.58 o 
  -2   7   3        5.65        4.49      0.43 o 
  -1   7   3        2.10        1.86      0.24 o 
   0   7   3       19.57       19.83      0.46 o 
   1   7   3        5.50        5.77      0.31 o 
   2   7   3       15.36       15.23      0.65 o 
   3   7   3        0.67       -0.10      0.54 o 
   4   7   3       13.70       13.40      0.91 o 
   5   7   3        3.18        2.49      0.57 o 
   6   7   3        0.03       -0.22      0.39 o 
  -5   8   3        5.13        5.88      0.77 o 
  -4   8   3        5.31        5.07      0.76 o 
  -3   8   3        5.30        5.54      0.72 o 
  -2   8   3        4.84        4.62      0.50 o 
  -1   8   3        2.01        1.97      0.44 o 
   0   8   3        1.57        0.88      0.40 o 
   1   8   3        7.08        8.69      0.59 o 
   2   8   3       12.16       12.39      0.70 o 
   3   8   3        2.67        2.31      0.69 o 
   4   8   3        0.26        0.13      0.42 o 
   5   8   3        0.06        0.15      0.45 o 
  -3   9   3        3.98        3.01      0.90 o 
  -2   9   3        0.52        0.76      0.35 o 
  -1   9   3        0.90        1.26      0.40 o 
   0   9   3        2.76        2.45      0.44 o 
   1   9   3        7.80        7.90      0.66 o 
   2   9   3        4.14        3.88      0.61 o 
  -9   0   4        0.88        0.61      0.62 o 
  -8   0   4        4.56        4.47      0.61 o 
  -7   0   4        2.56        2.32      0.38 o 
  -6   0   4        8.82        7.84      0.58 o 
  -5   0   4       46.21       50.50      2.35 o 
  -4   0   4       20.84       24.34      1.04 o 
  -3   0   4       63.12       71.57      3.13 o 
  -2   0   4       49.14       54.66      1.46 o 
  -1   0   4        9.28        9.01      0.45 o 
   0   0   4        3.20        3.35      0.19 o 
   1   0   4        0.65        0.61      0.15 o 
   2   0   4      426.24      448.69     12.07 o 
   3   0   4        6.22        6.14      0.37 o 
   4   0   4       10.65       13.15      0.53 o 
   5   0   4        2.76        2.44      0.37 o 
   6   0   4        0.23        0.24      0.33 o 
   7   0   4       16.51       20.01      0.94 o 
   8   0   4        5.57        6.33      0.89 o 
   9   0   4        3.04        3.44      0.83 o 
  -9   1   4        0.01       -0.05      0.31 o 
  -8   1   4       18.07       18.11      1.01 o 
  -7   1   4        4.65        4.13      0.51 o 
  -6   1   4        8.44        8.60      0.38 o 
  -5   1   4       27.08       24.74      0.69 o 
  -4   1   4      200.89      210.77      3.65 o 
  -3   1   4       39.87       47.03      1.84 o 
  -2   1   4       58.73       56.32      1.10 o 
  -1   1   4      805.51      794.80      4.43 o 
   0   1   4       37.23       37.48      1.57 o 
   1   1   4      118.04      114.47      1.78 o 
   2   1   4       32.54       34.79      0.68 o 
   3   1   4       89.22       91.47      2.13 o 
   4   1   4        8.36        7.94      0.33 o 
   5   1   4        7.91        7.78      0.36 o 
   6   1   4       38.60       40.26      1.14 o 
   7   1   4        6.98        7.43      0.78 o 
   8   1   4        0.51        0.24      0.38 o 
   9   1   4        1.15        1.28      0.42 o 
  -9   2   4        1.75        1.87      0.56 o 
  -8   2   4       13.83       14.46      0.93 o 
  -7   2   4        1.52        2.68      0.34 o 
  -6   2   4        6.72        5.84      0.48 o 
  -5   2   4        1.32        1.75      0.31 o 
  -4   2   4        3.71        3.11      0.38 o 
  -3   2   4       33.30       37.00      1.40 o 
  -2   2   4      104.04      105.99      2.67 o 
  -1   2   4      441.34      456.41     14.26 o 
   0   2   4        4.92        4.98      0.22 o 
   1   2   4       11.77       11.40      0.34 o 
   2   2   4      103.28      106.11      2.79 o 
   3   2   4        7.44        8.92      0.45 o 
   4   2   4       22.06       21.71      0.92 o 
   5   2   4       78.68       81.01      2.52 o 
   6   2   4       54.50       52.56      1.72 o 
   7   2   4        5.26        6.00      0.74 o 
   8   2   4        1.79        1.99      0.60 o 
   9   2   4        3.15        4.36      0.76 o 
  -9   3   4        1.10       -0.09      0.54 o 
  -8   3   4       26.11       26.54      1.29 o 
  -7   3   4       13.11       14.52      0.85 o 
  -6   3   4        4.67        4.06      0.38 o 
  -5   3   4       22.45       21.22      0.79 o 
  -4   3   4       12.06       13.08      0.60 o 
  -3   3   4        2.06        3.02      0.32 o 
  -2   3   4      130.28      136.93      3.04 o 
  -1   3   4      300.12      272.85      4.42 o 
   0   3   4      186.70      202.28      3.77 o 
   1   3   4       55.38       52.57      1.35 o 
   2   3   4       48.23       46.28      2.15 o 
   3   3   4       18.19       15.91      0.59 o 
   4   3   4        5.69        6.79      0.47 o 
   5   3   4       23.84       24.27      0.82 o 
   6   3   4        6.84        6.72      0.46 o 
   7   3   4        0.99        0.81      0.43 o 
   8   3   4        3.29        3.31      0.69 o 
  -8   4   4        6.01        6.88      0.85 o 
  -7   4   4        1.96        2.03      0.53 o 
  -6   4   4        7.40        8.02      0.44 o 
  -5   4   4       29.87       33.46      1.42 o 
  -4   4   4      155.71      154.91      3.47 o 
  -3   4   4       66.11       65.40      2.58 o 
  -2   4   4       55.27       54.13      1.46 o 
  -1   4   4        9.30        9.82      0.34 o 
   0   4   4       27.43       30.29      0.85 o 
   1   4   4       13.54       13.97      0.45 o 
   2   4   4        1.58        1.31      0.23 o 
   3   4   4       40.87       38.93      1.35 o 
   4   4   4        4.03        4.21      0.39 o 
   5   4   4        1.20        0.89      0.32 o 
   6   4   4        6.25        5.06      0.68 o 
   7   4   4        3.02        2.87      0.61 o 
   8   4   4        0.28        0.51      0.55 o 
  -8   5   4        0.02        0.27      0.51 o 
  -7   5   4        2.02        2.42      0.54 o 
  -6   5   4        0.04       -0.32      0.32 o 
  -5   5   4       11.03       10.28      0.49 o 
  -4   5   4       31.15       29.02      1.44 o 
  -3   5   4       67.79       66.66      2.23 o 
  -2   5   4        2.89        2.88      0.26 o 
  -1   5   4       23.12       24.21      0.65 o 
   0   5   4       13.75       13.05      0.40 o 
   1   5   4       19.33       19.99      0.56 o 
   2   5   4        7.04        7.19      0.35 o 
   3   5   4      162.52      160.49      3.19 o 
   4   5   4       16.56       18.80      0.66 o 
   5   5   4        3.37        3.08      0.55 o 
   6   5   4        0.14        0.53      0.41 o 
   7   5   4        0.31        0.48      0.58 o 
  -7   6   4        3.14        3.12      0.61 o 
  -6   6   4        0.57        0.60      0.45 o 
  -5   6   4        8.79        7.45      0.68 o 
  -4   6   4       25.86       24.63      1.04 o 
  -3   6   4        7.52        6.91      0.48 o 
  -2   6   4        9.79        8.87      0.35 o 
  -1   6   4       31.50       31.35      1.33 o 
   0   6   4       13.32       10.94      0.44 o 
   1   6   4        6.62        7.04      0.33 o 
   2   6   4        1.55        1.16      0.22 o 
   3   6   4        1.04        1.40      0.32 o 
   4   6   4       16.81       16.51      0.91 o 
   5   6   4        2.04        3.18      0.54 o 
   6   6   4        0.85        0.28      0.48 o 
   7   6   4        1.97        1.41      0.64 o 
  -6   7   4        0.68       -0.03      0.50 o 
  -5   7   4        0.12       -0.03      0.38 o 
  -4   7   4        1.84        2.25      0.57 o 
  -3   7   4        4.74        4.27      0.54 o 
  -2   7   4       16.09       16.56      0.64 o 
  -1   7   4       12.92       12.61      0.58 o 
   0   7   4        4.88        4.39      0.41 o 
   1   7   4        3.24        2.28      0.36 o 
   2   7   4        6.84        6.64      0.54 o 
   3   7   4       15.16       14.38      0.90 o 
   4   7   4        1.35        0.26      0.54 o 
   5   7   4        1.13        0.73      0.66 o 
   6   7   4        1.48        1.25      0.62 o 
  -5   8   4        3.21        3.14      0.76 o 
  -4   8   4        1.41        1.98      0.58 o 
  -3   8   4        8.40        9.42      0.93 o 
  -2   8   4        5.40        4.66      0.52 o 
  -1   8   4        2.63        2.51      0.40 o 
   0   8   4        1.80        2.27      0.72 o 
   1   8   4       12.73       12.91      0.68 o 
   2   8   4        7.66        7.74      0.58 o 
   3   8   4        2.45        2.53      0.79 o 
   4   8   4        1.86        1.30      0.81 o 
  -2   9   4        3.63        3.93      0.76 o 
  -1   9   4        1.99        2.12      0.44 o 
   0   9   4        0.93        0.75      1.27 o 
   1   9   4        2.69        2.86      0.51 o 
   2   9   4        4.71        4.98      0.55 o 
  -9   0   5        0.45        1.67      0.59 o 
  -8   0   5        6.98        6.98      0.74 o 
  -7   0   5        2.59        2.22      0.35 o 
  -6   0   5        2.00        1.93      0.38 o 
  -5   0   5      151.94      152.02      3.76 o 
  -4   0   5      184.90      198.44      4.80 o 
  -3   0   5        0.43        0.66      0.26 o 
  -2   0   5        9.08        8.58      0.31 o 
  -1   0   5      170.47      172.51      3.20 o 
   0   0   5      151.71      157.34      3.05 o 
   1   0   5      108.38      111.03      4.28 o 
   2   0   5      573.83      574.70     17.19 o 
   3   0   5      459.95      516.95      8.14 o 
   4   0   5       36.30       39.90      1.46 o 
   5   0   5        0.74        0.92      0.36 o 
   6   0   5        0.23        1.20      0.33 o 
   7   0   5        1.20        1.38      0.58 o 
   8   0   5        2.86        1.67      0.56 o 
   9   0   5        1.24        1.04      0.68 o 
  -9   1   5        0.53        0.89      0.40 o 
  -8   1   5        1.24        0.86      0.38 o 
  -7   1   5        3.44        2.27      0.26 o 
  -6   1   5       12.10       11.53      0.41 o 
  -5   1   5        4.08        3.47      0.33 o 
  -4   1   5       12.56       10.56      0.37 o 
  -3   1   5       11.12       11.77      0.34 o 
  -2   1   5      109.99      105.96      1.94 o 
  -1   1   5       14.96       18.43      0.48 o 
   0   1   5      129.49      116.45      1.90 o 
   1   1   5       14.98       14.72      0.33 o 
   2   1   5       32.23       34.22      0.68 o 
   3   1   5       16.77       19.47      0.44 o 
   4   1   5        3.03        3.41      0.32 o 
   5   1   5       10.59       10.05      0.50 o 
   6   1   5       10.58       10.87      0.40 o 
   7   1   5        1.34        1.14      0.41 o 
   8   1   5        2.28        2.27      0.48 o 
   9   1   5        0.63        0.55      0.41 o 
  -9   2   5        2.56        2.77      0.64 o 
  -8   2   5       24.55       23.52      1.15 o 
  -7   2   5       29.86       27.53      1.06 o 
  -6   2   5       34.63       33.53      1.50 o 
  -5   2   5       24.26       26.58      1.01 o 
  -4   2   5       30.90       30.57      1.17 o 
  -3   2   5       26.28       26.83      1.06 o 
  -2   2   5      112.61      100.89      2.78 o 
  -1   2   5     1485.80     1559.95     46.00 o 
   0   2   5       92.68       93.84      4.98 o 
   1   2   5       54.62       53.93      5.28 o 
   2   2   5       58.61       55.98      3.17 o 
   3   2   5       17.08       18.72      0.77 o 
   4   2   5        7.59        7.38      0.51 o 
   5   2   5       17.40       18.48      0.66 o 
   6   2   5       43.89       41.19      1.38 o 
   7   2   5        1.73        2.00      0.54 o 
   8   2   5        5.99        6.35      0.78 o 
  -9   3   5        5.23        5.41      0.85 o 
  -8   3   5        7.44        6.68      0.95 o 
  -7   3   5        9.56        9.24      0.73 o 
  -6   3   5        7.63        8.11      0.49 o 
  -5   3   5        4.59        5.37      0.48 o 
  -4   3   5       56.70       53.80      2.23 o 
  -3   3   5        6.51        5.69      0.42 o 
  -2   3   5      685.77      693.44      6.53 o 
  -1   3   5      125.58      114.02      2.73 o 
   0   3   5      133.51      141.82      3.10 o 
   1   3   5        8.68        8.28      0.30 o 
   2   3   5       45.99       43.39      1.16 o 
   3   3   5        7.65        7.42      0.45 o 
   4   3   5        1.07        1.49      0.33 o 
   5   3   5       13.45       14.55      0.66 o 
   6   3   5        3.72        2.87      0.66 o 
   7   3   5        5.99        4.18      0.71 o 
   8   3   5        0.35        0.64      0.47 o 
  -8   4   5        3.50        3.00      0.70 o 
  -7   4   5        2.55        2.61      0.55 o 
  -6   4   5       42.96       44.76      1.29 o 
  -5   4   5        2.72        3.59      0.46 o 
  -4   4   5      130.44      125.44      2.95 o 
  -3   4   5        5.84        3.95      0.39 o 
  -2   4   5       70.34       72.07      3.23 o 
  -1   4   5       25.05       27.36      0.76 o 
   0   4   5        9.69        9.23      0.58 o 
   1   4   5       47.27       47.72      1.29 o 
   2   4   5       20.87       21.25      1.82 o 
   3   4   5       72.82       75.98      2.47 o 
   4   4   5       10.35       10.11      0.53 o 
   5   4   5        0.90        0.57      0.28 o 
   6   4   5        0.34        0.45      0.44 o 
   7   4   5        0.12       -0.27      0.36 o 
   8   4   5        0.41       -0.22      0.42 o 
  -8   5   5        1.87        1.81      0.65 o 
  -7   5   5        1.53        1.58      0.55 o 
  -6   5   5        2.21        1.90      0.59 o 
  -5   5   5        2.83        2.10      0.67 o 
  -4   5   5       27.27       28.25      1.27 o 
  -3   5   5       31.57       30.12      1.46 o 
  -2   5   5       23.81       23.50      0.61 o 
  -1   5   5       16.11       16.66      0.45 o 
   0   5   5        8.57        9.19      0.35 o 
   1   5   5       24.34       24.11      0.65 o 
   2   5   5       47.48       47.45      1.78 o 
   3   5   5       36.01       37.11      1.59 o 
   4   5   5       17.30       16.68      0.62 o 
   5   5   5        4.88        4.20      0.64 o 
   6   5   5        0.03        0.50      0.42 o 
   7   5   5        0.28        0.13      0.44 o 
  -7   6   5        0.13        0.03      0.48 o 
  -6   6   5        6.12        5.63      0.67 o 
  -5   6   5        3.43        4.27      0.71 o 
  -4   6   5        3.19        2.82      0.57 o 
  -3   6   5        8.31        7.64      0.45 o 
  -2   6   5        6.19        7.07      0.33 o 
  -1   6   5        4.62        5.32      0.35 o 
   0   6   5        6.21        5.87      0.32 o 
   1   6   5        1.87        2.14      0.25 o 
   2   6   5       17.02       14.90      0.41 o 
   3   6   5        9.11        8.21      0.71 o 
   4   6   5       11.16       11.69      0.87 o 
   5   6   5        1.27        2.28      0.67 o 
   6   6   5        1.71        1.29      0.66 o 
  -6   7   5        0.83        2.16      0.76 o 
  -5   7   5        0.16       -0.21      0.39 o 
  -4   7   5        0.44        0.04      0.39 o 
  -3   7   5        0.54        0.38      0.62 o 
  -2   7   5        5.89        5.99      0.49 o 
  -1   7   5        6.64        5.82      0.65 o 
   0   7   5        9.90        8.69      0.56 o 
   1   7   5        5.22        5.07      0.57 o 
   2   7   5        2.54        2.46      0.43 o 
   3   7   5        2.77        2.73      0.56 o 
   4   7   5       13.09       14.55      1.05 o 
   5   7   5        2.19        3.80      0.60 o 
  -4   8   5        1.85        1.34      0.76 o 
  -3   8   5        0.06        0.05      0.37 o 
  -2   8   5        5.38        6.01      0.56 o 
  -1   8   5        0.46        0.69      0.36 o 
   0   8   5        2.81        2.41      0.49 o 
   1   8   5        5.16        5.94      0.53 o 
   2   8   5        0.02        0.31      0.44 o 
   3   8   5        0.59        1.10      0.49 o 
   4   8   5        0.98        1.30      0.54 o 
  -1   9   5        0.90        0.36      0.44 o 
   0   9   5        2.36        1.84      0.54 o 
   1   9   5        4.77        5.51      0.63 o 
  -9   0   6        1.03        1.72      0.55 o 
  -8   0   6        0.83        0.65      0.68 o 
  -7   0   6        0.90        1.05      0.53 o 
  -6   0   6       38.68       34.41      1.48 o 
  -5   0   6       10.54        8.87      0.50 o 
  -4   0   6       56.05       56.32      2.49 o 
  -3   0   6        5.80        6.07      0.41 o 
  -2   0   6      131.80      136.19      3.11 o 
  -1   0   6       48.94       52.03      1.37 o 
   0   0   6       90.56       97.39      5.32 o 
   1   0   6        0.21        0.64      0.19 o 
   2   0   6        0.18        0.05      0.17 o 
   3   0   6        9.62        9.49      0.49 o 
   4   0   6        1.23        1.13      0.36 o 
   5   0   6        0.26        0.71      0.37 o 
   6   0   6        7.33        5.92      0.45 o 
   7   0   6        1.12        0.66      0.47 o 
   8   0   6        1.22        1.02      0.69 o 
  -9   1   6        0.25        0.24      0.36 o 
  -8   1   6        5.86        5.04      1.08 o 
  -7   1   6       17.34       18.49      1.21 o 
  -6   1   6        5.96        6.30      0.53 o 
  -5   1   6       34.53       32.92      1.12 o 
  -4   1   6       72.36       69.03      1.90 o 
  -3   1   6       13.50       12.31      0.39 o 
  -2   1   6       59.35       60.45      1.12 o 
  -1   1   6       49.15       52.20      1.42 o 
   0   1   6       22.28       21.44      0.41 o 
   1   1   6       44.83       41.32      0.78 o 
   2   1   6       23.03       26.87      0.54 o 
   3   1   6        1.18        1.83      0.26 o 
   4   1   6        4.42        4.69      0.30 o 
   5   1   6       13.57       11.73      0.41 o 
   6   1   6        8.27        8.01      0.34 o 
   7   1   6        0.42        0.36      0.39 o 
   8   1   6        4.97        7.05      2.15 o 
  -9   2   6        0.35        0.48      0.53 o 
  -8   2   6        6.78        6.74      0.69 o 
  -7   2   6        0.35        0.01      0.51 o 
  -6   2   6       48.82       43.75      1.47 o 
  -5   2   6        1.24        1.10      0.31 o 
  -4   2   6        0.31        0.53      0.27 o 
  -3   2   6        2.00        2.23      0.33 o 
  -2   2   6       67.97       73.34      2.17 o 
  -1   2   6       32.57       30.52      2.37 o 
   0   2   6       82.41       89.39      2.48 o 
   1   2   6       13.41       11.78      0.71 o 
   2   2   6        5.86        6.11      0.29 o 
   3   2   6        8.90        9.38      0.51 o 
   4   2   6       10.00       11.62      0.53 o 
   5   2   6       24.87       25.70      0.84 o 
   6   2   6        6.69        7.13      0.70 o 
   7   2   6        1.10        0.68      0.66 o 
   8   2   6        0.18       -0.41      0.46 o 
  -8   3   6        6.38        5.87      0.81 o 
  -7   3   6        2.34        2.96      0.56 o 
  -6   3   6        8.49       11.38      0.50 o 
  -5   3   6       33.97       30.15      1.41 o 
  -4   3   6       20.04       19.21      0.73 o 
  -3   3   6        1.04        0.94      0.31 o 
  -2   3   6       89.88       92.44      2.30 o 
  -1   3   6      258.43      257.15      3.84 o 
   0   3   6        0.74        0.83      0.19 o 
   1   3   6        2.56        2.91      0.26 o 
   2   3   6       55.89       52.27      1.45 o 
   3   3   6       24.91       24.88      0.85 o 
   4   3   6       15.32       15.58      0.65 o 
   5   3   6       37.11       38.88      1.41 o 
   6   3   6       12.56       11.37      0.80 o 
   7   3   6        2.10        1.75      0.54 o 
   8   3   6        0.03        0.21      0.46 o 
  -8   4   6        4.37        4.77      0.78 o 
  -7   4   6        2.27        2.78      0.61 o 
  -6   4   6       14.18       15.21      0.92 o 
  -5   4   6       30.82       29.21      1.18 o 
  -4   4   6       69.93       70.33      2.06 o 
  -3   4   6       10.38       10.21      0.51 o 
  -2   4   6       70.99       66.15      1.73 o 
  -1   4   6       14.59       15.95      0.45 o 
   0   4   6       63.73       67.70      1.79 o 
   1   4   6        7.75        7.86      0.55 o 
   2   4   6       93.01       87.69      1.89 o 
   3   4   6       64.21       62.63      2.12 o 
   4   4   6        5.05        5.51      0.43 o 
   5   4   6       18.49       19.84      0.92 o 
   6   4   6        1.73        1.73      0.59 o 
   7   4   6        0.35        0.05      0.51 o 
  -7   5   6        6.68        7.24      0.84 o 
  -6   5   6        3.27        3.87      0.70 o 
  -5   5   6       17.73       17.51      0.96 o 
  -4   5   6       10.98       10.20      0.53 o 
  -3   5   6       10.97       10.95      0.53 o 
  -2   5   6        8.42        8.36      0.42 o 
  -1   5   6       35.75       34.54      1.22 o 
   0   5   6        0.35        0.14      0.38 o 
   1   5   6       35.42       36.50      1.14 o 
   2   5   6        4.68        4.76      0.32 o 
   3   5   6       23.46       24.42      1.16 o 
   4   5   6        0.53       -0.16      0.36 o 
   5   5   6        0.44        0.49      0.42 o 
   6   5   6        0.85        1.51      0.45 o 
   7   5   6        0.02        0.08      0.45 o 
  -7   6   6        2.90        3.86      0.73 o 
  -6   6   6        0.92        0.36      0.49 o 
  -5   6   6        9.56        9.42      0.82 o 
  -4   6   6        0.22        0.54      0.47 o 
  -3   6   6        1.16        1.36      0.57 o 
  -2   6   6       11.92       13.66      0.73 o 
  -1   6   6        4.73        3.93      0.26 o 
   0   6   6        2.41        2.98      0.28 o 
   1   6   6        6.52        6.82      0.42 o 
   2   6   6        5.46        4.49      0.43 o 
   3   6   6        5.20        5.47      0.72 o 
   4   6   6        2.97        4.26      0.72 o 
   5   6   6        0.01        0.39      0.39 o 
   6   6   6        2.15        2.44      0.69 o 
  -5   7   6        1.53        0.81      0.78 o 
  -4   7   6        0.39        0.81      0.47 o 
  -3   7   6        7.19        6.81      0.71 o 
  -2   7   6        3.49        2.49      0.39 o 
  -1   7   6       12.96       12.58      0.59 o 
   0   7   6        8.44        6.66      0.52 o 
   1   7   6        1.94        1.82      0.41 o 
   2   7   6        0.22        0.58      0.31 o 
   3   7   6        2.54        3.08      0.68 o 
   4   7   6        0.01        0.35      0.60 o 
   5   7   6        2.66        3.48      0.87 o 
  -4   8   6        3.97        5.80      0.80 o 
  -3   8   6        0.35        0.08      0.39 o 
  -2   8   6        5.73        6.39      0.58 o 
  -1   8   6        0.00       -0.19      0.29 o 
   0   8   6        0.30        0.10      0.31 o 
   1   8   6        0.25        0.45      0.36 o 
   2   8   6        3.14        3.45      0.49 o 
   3   8   6        0.69        0.58      0.59 o 
  -9   0   7        0.88       -0.05      0.67 o 
  -8   0   7        5.59        6.74      0.88 o 
  -7   0   7        0.29       -0.04      0.48 o 
  -6   0   7        8.68        8.29      0.49 o 
  -5   0   7      108.63      106.78      2.58 o 
  -4   0   7        0.18        0.03      0.34 o 
  -3   0   7        7.99        7.89      0.44 o 
  -2   0   7      153.90      146.21      2.97 o 
  -1   0   7      372.77      402.14      5.00 o 
   0   0   7       10.75        9.15      0.33 o 
   1   0   7        3.24        3.43      0.27 o 
   2   0   7      115.92      113.55      2.56 o 
   3   0   7        1.44        1.53      0.31 o 
   4   0   7        0.15        0.66      0.34 o 
   5   0   7        4.76        5.66      0.47 o 
   6   0   7        0.14       -0.16      0.38 o 
   7   0   7        1.00        1.84      0.59 o 
   8   0   7        0.00        0.08      0.48 o 
  -9   1   7        0.36        0.82      0.37 o 
  -8   1   7        1.73        0.78      0.39 o 
  -7   1   7        0.46        0.34      0.38 o 
  -6   1   7        6.74        7.07      0.47 o 
  -5   1   7       69.49       69.89      1.50 o 
  -4   1   7       23.41       21.36      1.10 o 
  -3   1   7        3.54        3.83      0.27 o 
  -2   1   7        6.22        7.46      0.23 o 
  -1   1   7      113.73      114.35      1.92 o 
   0   1   7       86.07       81.51      1.65 o 
   1   1   7       63.83       70.37      2.01 o 
   2   1   7       54.23       58.73      1.32 o 
   3   1   7        3.32        3.51      0.68 o 
   4   1   7       14.16       15.77      0.47 o 
   5   1   7        4.58        4.58      0.38 o 
   6   1   7        1.29        1.07      0.43 o 
   7   1   7        0.87        0.09      0.59 o 
   8   1   7        0.15       -0.18      0.48 o 
  -8   2   7        0.14       -0.03      0.45 o 
  -7   2   7        2.19        2.75      0.48 o 
  -6   2   7        0.95        1.38      0.36 o 
  -5   2   7      190.66      182.74      3.13 o 
  -4   2   7        7.95        8.18      0.48 o 
  -3   2   7        5.60        5.72      0.46 o 
  -2   2   7       18.43       19.45      0.48 o 
  -1   2   7       48.85       53.44      1.43 o 
   0   2   7       76.51       78.62      2.17 o 
   1   2   7       77.46       75.21      2.01 o 
   2   2   7       56.85       57.18      1.68 o 
   3   2   7        1.43        1.73      0.41 o 
   4   2   7        4.37        5.17      0.47 o 
   5   2   7       13.04       12.16      0.57 o 
   6   2   7        8.33        7.04      0.73 o 
   7   2   7        1.13        1.62      0.54 o 
   8   2   7        0.20       -0.39      0.39 o 
  -8   3   7        6.07        5.67      0.76 o 
  -7   3   7        1.03        0.51      0.58 o 
  -6   3   7       22.27       21.35      1.08 o 
  -5   3   7       83.52       85.07      1.99 o 
  -4   3   7       92.41       84.63      2.33 o 
  -3   3   7       12.37       11.58      0.61 o 
  -2   3   7       86.35       85.27      1.99 o 
  -1   3   7       64.38       72.95      1.88 o 
   0   3   7       48.75       44.89      1.54 o 
   1   3   7       35.54       39.50      1.52 o 
   2   3   7       42.90       41.75      1.38 o 
   3   3   7       28.77       30.03      1.09 o 
   4   3   7        2.87        3.13      0.37 o 
   5   3   7       20.43       20.48      1.00 o 
   6   3   7        0.91        0.62      0.47 o 
   7   3   7        1.27        1.34      0.58 o 
  -8   4   7        2.87        1.07      0.71 o 
  -7   4   7        0.67        0.79      0.42 o 
  -6   4   7        1.72        1.28      0.49 o 
  -5   4   7        6.44        7.66      0.68 o 
  -4   4   7       43.58       37.80      1.48 o 
  -3   4   7       24.19       22.97      0.85 o 
  -2   4   7       86.33       82.74      1.85 o 
  -1   4   7        7.85        7.46      0.38 o 
   0   4   7       38.13       41.12      1.48 o 
   1   4   7       29.15       30.01      0.73 o 
   2   4   7       24.57       26.33      0.66 o 
   3   4   7       26.08       24.98      1.21 o 
   4   4   7        6.70        6.00      0.72 o 
   5   4   7        7.23        7.65      0.81 o 
   6   4   7        0.80        0.79      0.62 o 
   7   4   7        0.04        0.49      0.48 o 
  -7   5   7        0.04        0.22      0.59 o 
  -6   5   7        2.85        1.74      0.61 o 
  -5   5   7       10.79       12.90      0.87 o 
  -4   5   7        1.55        0.82      0.56 o 
  -3   5   7        4.14        4.52      0.50 o 
  -2   5   7       22.96       20.87      0.57 o 
  -1   5   7       10.27        9.84      0.37 o 
   0   5   7       18.14       18.25      0.48 o 
   1   5   7        2.05        2.52      0.25 o 
   2   5   7        2.32        2.31      0.22 o 
   3   5   7       12.41       13.67      0.90 o 
   4   5   7        2.06        2.05      0.53 o 
   5   5   7        0.45        0.59      0.44 o 
   6   5   7        0.53        0.26      0.51 o 
  -6   6   7        4.68        4.14      0.69 o 
  -5   6   7        2.15        1.46      0.57 o 
  -4   6   7        1.80        1.79      0.46 o 
  -3   6   7        0.70        0.59      0.49 o 
  -2   6   7        0.57        0.13      0.26 o 
  -1   6   7        3.98        2.98      0.38 o 
   0   6   7       14.42       12.98      0.64 o 
   1   6   7        3.14        2.59      0.37 o 
   2   6   7        2.14        1.59      0.36 o 
   3   6   7        1.43        1.58      0.66 o 
   4   6   7        1.31        1.39      0.49 o 
   5   6   7        0.82        0.53      0.66 o 
  -5   7   7        5.04        6.30      0.87 o 
  -4   7   7        3.84        4.31      0.78 o 
  -3   7   7        1.77        1.87      0.59 o 
  -2   7   7        1.61        1.63      0.37 o 
  -1   7   7       12.37       12.41      1.24 o 
   0   7   7        3.78        3.66      0.46 o 
   1   7   7        1.23        1.07      0.36 o 
   2   7   7        1.73        2.08      0.82 o 
   3   7   7        0.90        0.04      0.49 o 
   4   7   7        0.19        0.96      0.46 o 
  -3   8   7        1.43        1.62      0.73 o 
  -2   8   7        2.30        1.21      0.50 o 
  -1   8   7        0.69        0.29      0.39 o 
   0   8   7        1.41        0.94      0.37 o 
   1   8   7        0.13       -0.10      0.32 o 
   2   8   7        2.34        2.62      0.67 o 
  -8   0   8        5.91        6.17      0.90 o 
  -7   0   8        2.19        1.97      0.56 o 
  -6   0   8        3.22        3.83      0.65 o 
  -5   0   8       48.31       47.87      1.69 o 
  -4   0   8        6.09        5.72      0.48 o 
  -3   0   8        9.93        9.42      0.48 o 
  -2   0   8        0.00        0.05      0.21 o 
  -1   0   8       34.65       30.52      0.82 o 
   0   0   8       10.04        9.45      0.49 o 
   1   0   8       16.81       15.40      0.44 o 
   2   0   8        0.06        0.14      0.20 o 
   3   0   8        2.99        3.80      0.42 o 
   4   0   8        0.01       -0.23      0.25 o 
   5   0   8        0.00       -0.30      0.53 o 
   6   0   8        0.00        0.32      0.48 o 
   7   0   8        0.62        0.96      0.76 o 
  -8   1   8        1.05        0.06      0.36 o 
  -7   1   8        1.53        0.41      0.51 o 
  -6   1   8       12.39       12.74      0.59 o 
  -5   1   8       47.68       48.78      1.15 o 
  -4   1   8      125.13      127.53      3.88 o 
  -3   1   8        9.89        9.58      0.36 o 
  -2   1   8       40.89       41.23      0.85 o 
  -1   1   8        5.88        6.38      0.22 o 
   0   1   8       38.39       36.40      0.69 o 
   1   1   8        9.13        8.85      0.27 o 
   2   1   8       89.52       92.71      2.00 o 
   3   1   8        4.07        3.38      0.30 o 
   4   1   8        2.72        2.10      0.26 o 
   5   1   8        5.69        4.58      0.46 o 
   6   1   8        9.74        9.35      0.63 o 
   7   1   8        3.08        1.05      0.57 o 
  -8   2   8        3.47        3.64      0.68 o 
  -7   2   8        0.31        0.00      0.39 o 
  -6   2   8        0.35       -0.33      0.39 o 
  -5   2   8       14.65       14.79      0.60 o 
  -4   2   8       30.66       33.44      1.49 o 
  -3   2   8       18.71       18.68      0.78 o 
  -2   2   8       16.69       16.28      0.46 o 
  -1   2   8        1.36        1.75      0.47 o 
   0   2   8        0.70        0.59      0.21 o 
   1   2   8        5.34        4.79      0.29 o 
   2   2   8       23.04       22.60      0.59 o 
   3   2   8        0.66        0.77      0.34 o 
   4   2   8        5.43        5.77      0.44 o 
   5   2   8        4.95        4.39      0.71 o 
   6   2   8        1.95        0.82      0.56 o 
   7   2   8        0.27       -0.33      0.38 o 
  -8   3   8        0.89        0.74      0.69 o 
  -7   3   8        0.75        0.45      0.62 o 
  -6   3   8        7.50        7.60      0.73 o 
  -5   3   8       14.50       14.63      0.88 o 
  -4   3   8      110.12      109.26      2.27 o 
  -3   3   8       46.55       44.61      1.79 o 
  -2   3   8       54.83       55.10      1.45 o 
  -1   3   8        4.95        5.01      0.48 o 
   0   3   8       14.65       14.33      0.45 o 
   1   3   8      103.23       97.33      6.65 o 
   2   3   8      101.11       93.35      1.73 o 
   3   3   8       21.61       21.64      0.72 o 
   4   3   8        4.07        3.87      0.61 o 
   5   3   8        8.09        8.50      0.92 o 
   6   3   8        1.38        1.46      0.68 o 
   7   3   8        0.56       -0.32      0.53 o 
  -7   4   8        0.61        0.89      0.60 o 
  -6   4   8        3.32        3.89      0.64 o 
  -5   4   8        1.69        1.91      0.53 o 
  -4   4   8        2.22        1.39      0.64 o 
  -3   4   8       60.25       56.19      1.66 o 
  -2   4   8       63.75       59.38      1.35 o 
  -1   4   8        6.07        4.78      0.83 o 
   0   4   8       24.83       25.93      1.32 o 
   1   4   8        0.25        0.21      0.23 o 
   2   4   8       27.92       29.11      1.82 o 
   3   4   8        2.89        2.69      0.34 o 
   4   4   8       12.95       13.64      0.89 o 
   5   4   8       18.46       19.95      1.11 o 
   6   4   8        0.13        0.19      0.46 o 
  -7   5   8        0.75        0.47      0.60 o 
  -6   5   8        0.56        0.59      0.48 o 
  -5   5   8        9.54       10.13      0.81 o 
  -4   5   8        8.00        9.10      0.84 o 
  -3   5   8       44.73       43.75      1.34 o 
  -2   5   8       10.92       11.70      0.50 o 
  -1   5   8        4.34        4.11      0.62 o 
   0   5   8        2.84        3.25      0.25 o 
   1   5   8       27.36       26.90      1.19 o 
   2   5   8        1.41        0.90      0.33 o 
   3   5   8        0.75        0.39      0.49 o 
   4   5   8        6.29        6.28      0.72 o 
   5   5   8        0.35        0.35      0.59 o 
   6   5   8        1.54        2.14      0.88 o 
  -6   6   8        5.24        6.17      0.78 o 
  -5   6   8        3.41        3.78      0.67 o 
  -4   6   8        0.11       -0.11      0.37 o 
  -3   6   8        2.84        2.57      0.60 o 
  -2   6   8        1.83        1.94      0.35 o 
  -1   6   8       11.71       12.34      0.63 o 
   0   6   8        4.69        4.11      0.42 o 
   1   6   8        3.38        3.52      0.47 o 
   2   6   8        0.13        0.06      0.27 o 
   3   6   8        2.41        1.17      0.62 o 
   4   6   8        0.14       -0.04      0.45 o 
   5   6   8        0.83        0.23      0.62 o 
  -4   7   8       10.24       12.54      1.03 o 
  -3   7   8        0.43        0.61      0.50 o 
  -2   7   8        1.18        1.12      0.91 o 
  -1   7   8        0.27       -0.10      0.47 o 
   0   7   8        3.47        3.83      0.50 o 
   1   7   8        3.71        3.94      0.53 o 
   2   7   8        3.33        4.34      0.77 o 
   3   7   8        0.35       -0.41      0.50 o 
  -1   8   8        1.38        2.73      0.93 o 
   0   8   8        1.97        1.39      0.47 o 
  -8   0   9        0.44       -0.08      0.55 o 
  -7   0   9        0.02        0.07      0.54 o 
  -6   0   9        0.36        1.37      0.48 o 
  -5   0   9        0.00       -0.36      0.37 o 
  -4   0   9       11.29       11.33      0.62 o 
  -3   0   9        0.08        0.23      0.31 o 
  -2   0   9       44.89       44.17      2.51 o 
  -1   0   9        3.07        3.25      0.28 o 
   0   0   9       12.64       12.10      0.39 o 
   1   0   9        2.28        2.39      0.30 o 
   2   0   9        3.98        5.02      0.35 o 
   3   0   9        5.26        4.79      0.47 o 
   4   0   9        5.60        4.94      0.44 o 
   5   0   9        9.69       11.17      0.90 o 
   6   0   9        1.04        0.58      0.60 o 
   7   0   9        0.92        0.21      0.79 o 
  -8   1   9        4.44        4.86      0.59 o 
  -7   1   9        0.50        0.72      0.40 o 
  -6   1   9       22.33       23.00      0.78 o 
  -5   1   9       47.28       50.50      0.98 o 
  -4   1   9       64.13       65.34      1.49 o 
  -3   1   9        4.95        5.40      0.32 o 
  -2   1   9       48.93       49.54      1.02 o 
  -1   1   9        5.72        6.39      0.23 o 
   0   1   9        9.64        9.51      0.27 o 
   1   1   9       38.53       38.19      1.11 o 
   2   1   9       20.40       20.65      0.37 o 
   3   1   9       12.65       11.29      0.40 o 
   4   1   9        2.55        2.62      0.39 o 
   5   1   9        4.53        3.34      0.91 o 
   6   1   9        0.29        0.41      0.38 o 
   7   1   9        0.87        0.43      0.43 o 
  -8   2   9        0.30        0.21      0.43 o 
  -7   2   9        0.50        0.35      0.53 o 
  -6   2   9        4.82        4.31      0.61 o 
  -5   2   9       30.20       29.81      1.14 o 
  -4   2   9       20.41       20.49      0.68 o 
  -3   2   9       21.88       21.71      0.83 o 
  -2   2   9        1.39        1.57      0.27 o 
  -1   2   9        0.70        0.53      0.21 o 
   0   2   9        1.90        1.50      0.24 o 
   1   2   9      125.42      127.62      2.99 o 
   2   2   9        8.83        9.87      0.39 o 
   3   2   9        1.66        2.02      0.34 o 
   4   2   9        0.92        0.13      0.49 o 
   5   2   9        0.03       -0.32      0.39 o 
   6   2   9        1.66        2.37      0.67 o 
   7   2   9        0.52        0.00      0.62 o 
  -7   3   9        0.01        0.13      0.48 o 
  -6   3   9        7.10        6.92      0.72 o 
  -5   3   9       35.79       33.86      1.22 o 
  -4   3   9       15.64       15.16      0.92 o 
  -3   3   9       42.81       42.82      1.46 o 
  -2   3   9       18.80       20.58      0.75 o 
  -1   3   9        2.84        3.29      0.26 o 
   0   3   9       10.83       11.05      0.38 o 
   1   3   9       31.14       32.10      1.02 o 
   2   3   9       59.49       58.07      1.19 o 
   3   3   9        7.15        7.57      0.74 o 
   4   3   9        0.30       -0.03      0.49 o 
   5   3   9        2.71        2.39      0.70 o 
   6   3   9        0.19       -0.44      0.44 o 
  -7   4   9        0.22        0.23      0.62 o 
  -6   4   9        1.25        1.01      0.53 o 
  -5   4   9        5.84        3.56      0.73 o 
  -4   4   9        2.00        1.57      0.51 o 
  -3   4   9        5.60        5.72      0.65 o 
  -2   4   9       41.99       41.91      0.96 o 
  -1   4   9        8.29        8.57      0.73 o 
   0   4   9        1.50        2.00      0.33 o 
   1   4   9        8.06        8.72      0.34 o 
   2   4   9        1.96        1.59      0.35 o 
   3   4   9        1.38        0.71      0.53 o 
   4   4   9        8.21        8.65      0.80 o 
   5   4   9        1.94        1.92      0.80 o 
   6   4   9        1.67        1.44      0.64 o 
  -6   5   9        0.34        0.32      0.54 o 
  -5   5   9        2.35        2.31      0.56 o 
  -4   5   9        3.24        3.56      0.62 o 
  -3   5   9        0.14       -0.36      0.36 o 
  -2   5   9       35.87       36.87      0.95 o 
  -1   5   9        2.31        1.31      0.34 o 
   0   5   9        2.12        2.05      0.36 o 
   1   5   9        9.12        8.71      0.53 o 
   2   5   9        8.24        8.30      0.54 o 
   3   5   9        0.10       -0.07      0.45 o 
   4   5   9        5.26        6.98      0.89 o 
   5   5   9        0.59       -0.03      0.65 o 
  -5   6   9        4.62        4.74      0.80 o 
  -4   6   9        5.10        6.07      0.90 o 
  -3   6   9        6.20        6.45      0.82 o 
  -2   6   9        4.50        4.01      0.50 o 
  -1   6   9        2.71        1.80      0.81 o 
   0   6   9        7.19        6.50      0.55 o 
   1   6   9        1.53        1.64      0.38 o 
   2   6   9        1.62        1.09      0.44 o 
   3   6   9        1.88        2.45      0.67 o 
   4   6   9        1.15        0.01      0.61 o 
  -3   7   9        1.38        2.04      0.65 o 
  -2   7   9        1.99        2.39      0.51 o 
  -1   7   9        0.87        1.35      0.44 o 
   0   7   9        0.82        1.02      0.38 o 
   1   7   9        0.94        0.37      0.33 o 
   2   7   9        3.35        3.84      0.69 o 
  -7   0  10        0.37        0.44      0.50 o 
  -6   0  10        3.21        3.10      0.66 o 
  -5   0  10        1.38        1.59      0.56 o 
  -4   0  10       41.48       41.49      1.29 o 
  -3   0  10       39.17       38.63      1.44 o 
  -2   0  10       26.61       28.03      1.40 o 
  -1   0  10       16.78       15.47      0.46 o 
   0   0  10        0.05        0.53      0.28 o 
   1   0  10        2.32        2.12      0.32 o 
   2   0  10        8.75        9.78      0.38 o 
   3   0  10       17.20       17.73      0.99 o 
   4   0  10        0.01        0.07      0.58 o 
   5   0  10        4.12        3.59      0.67 o 
   6   0  10        0.30        0.26      0.53 o 
  -7   1  10        0.56        0.22      0.71 o 
  -6   1  10        5.54        6.71      0.51 o 
  -5   1  10       17.01       18.27      0.70 o 
  -4   1  10        4.22        4.61      0.43 o 
  -3   1  10       27.88       30.31      0.90 o 
  -2   1  10        0.35        0.25      0.16 o 
  -1   1  10        2.38        2.52      0.19 o 
   0   1  10       13.48       13.61      0.30 o 
   1   1  10        6.41        6.35      0.26 o 
   2   1  10       22.61       20.89      0.37 o 
   3   1  10        3.29        3.37      0.45 o 
   4   1  10        1.69        2.00      0.41 o 
   5   1  10        0.34        0.61      0.40 o 
   6   1  10        0.56        1.74      1.37 o 
  -7   2  10        0.18        0.18      0.51 o 
  -6   2  10       14.94       14.25      1.06 o 
  -5   2  10       43.58       40.68      1.37 o 
  -4   2  10       14.43       14.27      0.85 o 
  -3   2  10       41.60       40.77      1.35 o 
  -2   2  10       19.11       19.41      0.49 o 
  -1   2  10        1.60        1.06      0.38 o 
   0   2  10        0.18       -0.08      0.37 o 
   1   2  10       17.74       16.75      0.65 o 
   2   2  10       90.34       90.03      2.55 o 
   3   2  10       15.38       13.89      0.94 o 
   4   2  10        0.58        0.37      0.57 o 
   5   2  10        0.08       -0.42      0.47 o 
   6   2  10        0.22        0.51      0.58 o 
  -7   3  10        4.20        6.27      0.84 o 
  -6   3  10        0.04        0.37      0.53 o 
  -5   3  10        3.64        5.66      0.71 o 
  -4   3  10        6.21        6.99      0.66 o 
  -3   3  10       16.67       17.13      0.94 o 
  -2   3  10        7.03        7.08      0.41 o 
  -1   3  10        1.22        1.26      0.25 o 
   0   3  10        1.43        1.31      0.21 o 
   1   3  10       13.45       14.52      0.44 o 
   2   3  10       10.05       11.37      0.60 o 
   3   3  10        5.39        5.59      0.67 o 
   4   3  10        4.08        2.83      0.64 o 
   5   3  10        1.28        0.70      0.57 o 
   6   3  10        1.00        1.20      0.56 o 
  -6   4  10        2.67        1.99      0.72 o 
  -5   4  10        0.54        0.53      0.51 o 
  -4   4  10        0.54        0.28      0.51 o 
  -3   4  10       48.12       43.36      1.40 o 
  -2   4  10        8.36       10.17      0.60 o 
  -1   4  10        2.55        2.28      0.38 o 
   0   4  10        1.05        1.22      0.32 o 
   1   4  10        7.05        6.21      0.49 o 
   2   4  10       10.27        9.75      0.55 o 
   3   4  10        0.73        0.93      0.55 o 
   4   4  10        6.71        7.98      0.96 o 
   5   4  10        1.58        1.38      0.83 o 
  -5   5  10        0.85        3.07      0.71 o 
  -4   5  10        4.59        4.27      0.68 o 
  -3   5  10       29.63       30.05      1.30 o 
  -2   5  10        2.21        0.61      0.70 o 
  -1   5  10        3.89        3.47      0.49 o 
   0   5  10        0.40        0.01      0.30 o 
   1   5  10        1.57        2.00      0.54 o 
   2   5  10        1.38        2.20      0.44 o 
   3   5  10        3.77        4.78      0.80 o 
   4   5  10        3.12        3.12      0.71 o 
  -4   6  10        9.06        9.95      1.07 o 
  -3   6  10       10.83        9.49      1.03 o 
  -2   6  10        6.63        7.31      1.39 o 
  -1   6  10        3.95        3.68      0.48 o 
   0   6  10        0.27       -0.10      0.34 o 
   1   6  10        1.80        2.35      0.47 o 
   2   6  10        6.35        7.70      0.60 o 
   3   6  10        1.35        1.27      0.74 o 
  -1   7  10        1.68        2.14      0.62 o 
   0   7  10        3.87        3.08      0.55 o 
  -7   0  11        0.99        1.29      0.60 o 
  -6   0  11        6.08        5.28      0.84 o 
  -5   0  11        0.45        0.26      0.54 o 
  -4   0  11        0.04        0.16      0.44 o 
  -3   0  11        6.85        7.71      0.72 o 
  -2   0  11       25.90       25.73      0.77 o 
  -1   0  11        5.24        5.10      0.45 o 
   0   0  11       17.59       16.86      0.45 o 
   1   0  11       13.21       13.50      0.76 o 
   2   0  11        6.78        7.78      0.76 o 
   3   0  11       13.24       12.50      0.92 o 
   4   0  11        0.03        0.89      0.61 o 
   5   0  11        0.07        0.51      0.69 o 
  -7   1  11        0.58        0.59      0.56 o 
  -6   1  11       10.01       11.54      0.73 o 
  -5   1  11       11.47       12.15      0.71 o 
  -4   1  11        2.61        1.91      0.39 o 
  -3   1  11        3.06        2.92      0.77 o 
  -2   1  11        4.32        4.02      0.30 o 
  -1   1  11        1.18        0.57      0.15 o 
   0   1  11        3.24        2.93      0.19 o 
   1   1  11       29.67       30.93      0.72 o 
   2   1  11        2.11        1.70      0.40 o 
   3   1  11        3.18        4.43      0.52 o 
   4   1  11        4.99        4.24      0.68 o 
   5   1  11        2.81        2.20      0.53 o 
  -6   2  11        2.81        3.47      0.62 o 
  -5   2  11        5.17        4.97      0.65 o 
  -4   2  11        0.06       -0.39      0.39 o 
  -3   2  11        5.71        4.60      0.66 o 
  -2   2  11       12.19       11.67      0.79 o 
  -1   2  11        2.25        2.49      0.37 o 
   0   2  11        1.26        1.37      0.36 o 
   1   2  11        9.46       10.56      0.56 o 
   2   2  11        1.81        1.57      0.41 o 
   3   2  11        2.95        1.98      0.56 o 
   4   2  11        6.33        7.61      0.89 o 
   5   2  11        0.85        0.32      0.66 o 
  -6   3  11        3.39        3.09      0.64 o 
  -5   3  11        3.52        4.20      0.72 o 
  -4   3  11        1.52        1.72      0.64 o 
  -3   3  11        1.70        1.64      0.61 o 
  -2   3  11        4.76        5.40      0.50 o 
  -1   3  11        0.63        0.36      0.35 o 
   0   3  11        2.54        2.73      0.46 o 
   1   3  11       14.20       14.53      1.44 o 
   2   3  11        5.21        5.62      0.50 o 
   3   3  11        0.13       -0.20      0.54 o 
   4   3  11        1.27        2.31      0.82 o 
   5   3  11        0.67       -0.43      0.66 o 
  -5   4  11        0.16        0.47      0.45 o 
  -4   4  11        0.82        1.34      0.54 o 
  -3   4  11       10.63       11.00      0.91 o 
  -2   4  11       26.37       25.20      0.86 o 
  -1   4  11        2.31        2.74      0.41 o 
   0   4  11        2.05        1.07      0.44 o 
   1   4  11        3.92        4.01      0.48 o 
   2   4  11        1.09        0.63      0.39 o 
   3   4  11        4.38        5.39      0.78 o 
   4   4  11        2.07        0.80      0.65 o 
  -4   5  11        1.63        1.76      0.57 o 
  -3   5  11        8.82        7.84      0.89 o 
  -2   5  11       15.17       17.41      0.78 o 
  -1   5  11        2.70        1.78      0.48 o 
   0   5  11        0.81        0.59      0.72 o 
   1   5  11        2.25        2.68      0.48 o 
   2   5  11        1.10        1.55      0.39 o 
   3   5  11        1.39        3.07      0.85 o 
  -2   6  11        7.29        7.30      0.66 o 
  -1   6  11        2.42        2.75      0.51 o 
   0   6  11        0.39        0.62      0.37 o 
   1   6  11        2.09        2.33      0.52 o 
  -6   0  12       39.80       45.08      1.74 o 
  -5   0  12        4.91        6.59      0.79 o 
  -4   0  12        8.34       10.07      0.80 o 
  -3   0  12        1.69        1.69      0.49 o 
  -2   0  12       11.67       11.29      0.67 o 
  -1   0  12        0.14        0.31      0.50 o 
   0   0  12        3.05        3.12      0.52 o 
   1   0  12       44.11       47.88      1.07 o 
   2   0  12        2.11        2.47      0.56 o 
   3   0  12        2.46        2.51      0.71 o 
   4   0  12        2.04        0.94      0.81 o 
   5   0  12        0.00        0.12      0.68 o 
  -6   1  12        3.05        2.31      0.55 o 
  -5   1  12        5.26        5.28      0.88 o 
  -4   1  12        0.17        0.00      0.32 o 
  -3   1  12        9.49        9.16      0.84 o 
  -2   1  12        2.45        2.41      0.28 o 
  -1   1  12        0.28        0.26      0.22 o 
   0   1  12        0.90        0.55      0.28 o 
   1   1  12       11.88       11.27      0.45 o 
   2   1  12        5.48        6.15      0.73 o 
   3   1  12        5.94        7.11      0.60 o 
   4   1  12        0.14        0.13      0.47 o 
  -6   2  12        3.07        3.03      0.72 o 
  -5   2  12        0.26       -0.28      0.42 o 
  -4   2  12        4.48        5.52      0.72 o 
  -3   2  12        5.03        4.83      0.71 o 
  -2   2  12        0.95        1.02      0.65 o 
  -1   2  12        1.62        1.61      0.40 o 
   0   2  12        2.89        3.46      0.47 o 
   1   2  12        3.76        4.48      0.48 o 
   2   2  12        6.61        8.55      0.61 o 
   3   2  12        1.13        1.59      0.80 o 
   4   2  12        0.41        0.55      0.70 o 
  -5   3  12        0.11        0.04      0.44 o 
  -4   3  12        0.68        0.65      0.57 o 
  -3   3  12        2.22        1.69      0.72 o 
  -2   3  12       16.48       16.16      0.74 o 
  -1   3  12        1.31        1.05      0.32 o 
   0   3  12        2.24        2.78      0.45 o 
   1   3  12        2.09        1.51      0.42 o 
   2   3  12        0.46       -0.07      0.60 o 
   3   3  12        1.85        1.82      0.58 o 
   4   3  12        2.37        3.71      0.80 o 
  -4   4  12        0.41        0.37      0.64 o 
  -3   4  12        0.28        0.36      0.53 o 
  -2   4  12        0.77        0.01      0.37 o 
  -1   4  12        4.83        4.44      0.53 o 
   0   4  12        0.46        0.14      0.40 o 
   1   4  12        3.18        3.22      0.47 o 
   2   4  12        0.59        0.64      0.36 o 
   3   4  12        0.16        0.60      0.46 o 
  -3   5  12        0.95        1.16      0.60 o 
  -2   5  12        2.46        2.72      0.47 o 
  -1   5  12        1.21        0.95      0.39 o 
   0   5  12        1.46        1.30      0.41 o 
   1   5  12        1.05        1.30      0.46 o 
  -5   0  13        3.64        3.63      0.69 o 
  -4   0  13        0.07       -0.27      0.42 o 
  -3   0  13        0.33        0.69      0.49 o 
  -2   0  13        0.01        0.49      0.34 o 
  -1   0  13        3.08        3.26      0.75 o 
   0   0  13        4.56        4.91      0.54 o 
   1   0  13        5.02        5.43      0.60 o 
   2   0  13        1.86        1.08      0.45 o 
   3   0  13        2.02        2.16      0.84 o 
  -5   1  13        5.99        7.48      0.74 o 
  -4   1  13        0.42        0.55      0.42 o 
  -3   1  13        2.50        2.39      0.79 o 
  -2   1  13        2.83        2.58      0.34 o 
  -1   1  13        1.45        1.30      0.32 o 
   0   1  13       11.41       11.14      0.47 o 
   1   1  13        8.83        8.46      0.45 o 
   2   1  13        0.81        0.51      0.31 o 
   3   1  13        1.44        1.66      0.46 o 
  -4   2  13        0.66        0.03      0.44 o 
  -3   2  13        6.93        7.33      0.83 o 
  -2   2  13        0.69        0.58      0.97 o 
  -1   2  13        0.42        0.29      0.39 o 
   0   2  13        1.50        0.89      0.70 o 
   1   2  13        1.72        1.10      0.49 o 
   2   2  13        0.20        0.77      0.41 o 
   3   2  13        0.21       -0.14      0.62 o 
  -4   3  13        1.19        0.97      0.53 o 
  -3   3  13        0.10       -0.23      0.41 o 
  -2   3  13        0.38        0.47      0.43 o 
  -1   3  13        0.68        0.56      0.41 o 
   0   3  13        1.22        0.71      0.44 o 
   1   3  13        0.07       -0.16      0.42 o 
   2   3  13        0.79        0.23      0.43 o 
  -2   4  13        0.34        0.40      0.54 o 
  -1   4  13        0.21        0.51      0.38 o 
   0   4  13        1.51        1.24      0.45 o 
   1   4  13        0.30        0.30      0.39 o 
  -3   0  14        0.10        0.36      0.64 o 
  -2   0  14        0.55        0.82      0.44 o 
  -1   0  14        0.98        1.04      0.55 o 
   0   0  14       13.59       14.39      0.76 o 
   1   0  14        6.67        5.82      0.67 o 
   2   0  14        0.25        1.04      0.43 o 
  -3   1  14        2.65        2.44      0.47 o 
  -2   1  14        0.09       -0.16      0.29 o 
  -1   1  14        1.85        0.93      0.34 o 
   0   1  14        2.30        2.55      0.38 o 
   1   1  14        3.12        3.89      0.41 o 
  -2   2  14        1.72        1.47      0.49 o 
  -1   2  14        0.25        0.42      0.42 o 
   0   2  14        0.34       -0.11      0.38 o 
   1   2  14        0.50        0.45      0.45 o 
                                                 
